# Supplementary material for: CD13 orients the apical-basal polarity axis necessary for lumen formation
Source: Nat Commun. 2021 Aug 4;12:4697. doi: 10.1038/s41467-021-24993-x (PMC8338993; doi:10.1038/s41467-021-24993-x)
Supplement: Supplementary file 8 — Source Data [file 41467_2021_24993_MOESM8_ESM.xlsx]

## Sheet: Figure 1
Figure 1C					Figure 1D				Figure 1E					Figure 1G						Figure 1H
	EGFP	PKCi	Par6			IgG	Par6			shScr	sh4CD13	sh5CD13			wt	ΔPB1	ΔScrib	ΔPDZ			wt	K19A	ΔPro136	M235W
CD13-V5	1	3.44357	1.77334		CD13-V5	1	2.85913		Par3	1	1.12576	1.29512		CD13-V5	1	0.0268848	0.417825	0.486219		PKCi	1	0.236654	1.04452	1.40837
	1	1.29141	1.70554			1	2.50115			1	1.02129	1.03248			1	0.0303942	0.344469	0.50851			1	0.516404	1.08902	1.38008
	1	1.1388	2.15362		PKCi	1	4.2135			1	0.973247	0.521268			1	0.106349	0.190522	0.959889			1	0.24759	1.69948	1.22737
	1	2.40265	2.74849			1	3.83826		PKCi	1	0.876457	0.489811			1	0.06305		0.748439			1	0.523572	0.620664	1.26714
					Par3	1	4.67364			1	1.10733	0.911873		PKCi	1	0.0237139	0.166285	0.0876242			1	0.0533471		1.4055
						1	4.68774			1	1.19383	0.721782			1	0.0051766	0.123904	0.149929			1	0.00463928		0.347255
					Par6	1	2.99299		Pals1	1	0.60068	0.495058			1	0.0329587		0.139481		CD13-V5	1	0.936804	1.24287	0.997459
						1	2.04385			1	0.247946	0.110858		Pals1	1	1.31679	0.656591	0.554888			1	0.868284	1.20903	0.934069
						1	2.37052			1	0.527044	0.640645			1	1.21009	1.04148	0.703442			1	1.06102	1.10333	1.03234
															1	0.591699	0.960389	0.239592			1	1.0966		1.29615
															1	0.780197		0.327172			1	0.945697		1.487
																				Pals1	1	0.678951	0.702726	0.615041
																					1	1.20485	1.38813	0.928195
																					1	1.00932	1.15988	1.01592
																				Par6	1	0.973461	1.03939	1.0623
																					1	0.93377	0.994473	1.11014
																					1	0.823231	0.866733	0.851149
																					1	0.991479		0.803365

## Sheet: Figure 2
Figure 2B										Figure 2C				Figure 2F					Figure 2I			Figure 2J
Day5			Day7			Day9				shScr	sh4CD13	sh5CD13			shScr	sh4CD13	sh5CD13		shScr	sh4CD13		shScr	sh4CD13
shScr	sh4CD13	sh5CD13	shScr	sh4CD13	sh5CD13	shScr	sh4CD13	sh5CD13		91.3602	39.2713	48.428		Internal	95	25	51.2		100	50		100	29.4118
2276.07	3212.13	1541.79	2555.23	1533.05	2348.46	10510.5	2719.14	12507.8		90.7893	45.2696	53.4886			96.6	50	51.7		92.3077	61.5385		93.3333	55.5556
2945.87	2694.18	2507.8	11937.4	4956.11	5982.02	9106.79	2807.34	18097.9		91.5194	32.8977	48.9011			97.6	37	45.3		100	56.25		100
3200.9	1937.43	3710.53	1761.45	2724.13	1553.85	7292.5	8157.83	6368.51		100	28.754	54.5014			90.7	41.2			100	63.6364		94.4444
2318.09	5403.75	1516.83	4940.3	4999.37	4193.12	2400.88	3405.16	2969.17							82.9				100	60		91.6667
2070.97	2106.75	347.381	2561.88	5073.43	1956.15	2098.85	10282.5	8210.67											91.6667	58.3333
1989.85	709.323	1421.14	2697.92	5915.04	3179.68	22054.3	2698.34	10836.2						Mixed	5	19.4	30.23		88.2353	33.3333
668.552	982.235	951.449	1052.54	3688.48	3807.88	2893.87	5868.03	1921.62							3	38	22.4		81.8182	62.5
832.05	997.628	1458.58	1151.97	306.194	5659.19	1523.48	5710.36	9844.4							2	37	17.4
1072.93	334.484	723.884	698.922	1264.3	10976.8	4147.35	2433.33	8033.86							6	18.8
654.407	582.851	2462.04	4178.97	403.544	3544.95	8983.64	6702.16	4535.92							6
208.013	349.877	1057.12	1115.36	2114.66	1652.45	5320.13	2136.29	4979.82
89.861	434.33	1467.74	378.167	2893.04	7064.52	5592.62	10589.1	2123.39						Peripheral	0	55.6	18.6
126.472	193.452	787.951	1362.07	2915.5	4015.47	10901.5	7318.3	5808.12							0	12	25
138.952	305.778	231.726	668.552	2608.89	5132.08	1906.23	7903.23	4691.51							0	26.1	37.2
1563.84	233.806	280.401	1159.46	540	4816.32	6376	4537.17	4255.94							2.8	40
1550.11	209.261	287.057	3639.8	692.266	2526.94	5880.93	4932.39	10721							10.9
2088.86	219.245	1223.95	2752.01	689.353	3565.75	24529.7	848.691	16041.9
1597.12	234.222	1100.8	4538.42	1260.97	3459.66	6232.06	1362.9	11529.3
2021.88	1559.26	518.783	3039.89	6463.36	4919.5	8907.93	3959.73	5618
1102.47	1527.23	841.619	1625.83	409.785	1579.65	4855.84	4027.54	8196.52
978.907	1549.28	272.496	5820.61	217.997	4084.53	7956.48	2672.96	1894.16
621.541	1578.82	140.616	1633.31	1502.27	2106.34	10477.6	3933.93	5809.37
1427.38	2074.72	1280.94	4744.77	2707.49	4183.55	1878.35	3182.18	4006.32
1418.64	1836.33	1526.4	1543.87	3116.03	3529.56	5718.68	2873.49	15924.6
781.295	3173.86	2788.2	1833.84	1755.21	7019.59	7743.06	2064.73	5078.42
492.574	2209.09	2550.65	1630.82	3611.1	5301.41	2676.29	430.17	7778.84
491.742	4384.49	1994.84	2244.45	2482.42	9158.79	2372.18	403.544	5092.15
2065.15	2451.64	5291.84	2019.38	2232.81	3194.66	3648.54	8577.6	13416
5964.55	978.075	1600.86	1354.58	1669.09	7443.1	7319.96	7366.97	2404.62
4834.21	445.147	2263.59	955.609	989.307	6311.52	15414.1	3819.94	9980.86
1750.63	365.686	1626.66	806.672	609.477	3643.55	3717.6	1496.44	15334.3
3524.56	1146.15	3715.52	547.489	224.654	4939.05	22229.9	978.491	3004.95
939.384	268.336	1474.39	1583.39	952.281	4415.27	4117.4	5526.89	3834.09
637.35	1184.01	262.512	2162.08	1268.88	2401.71	2977.07	4361.61	6871.48
1416.15	250.447	1062.11	5367.56	2549.82	1526.4	15291.4	2852.27	2734.12
959.354	313.267	816.657	1505.18	1220.2	3123.1	15655.4	7014.18	6671.38
1471.48	106.086	806.256	1710.28	1250.57	2989.97	5020.17	1138.24	5591.79
1218.95	2211.17	1005.95	2841.45	3232.51	1633.31	14689.4	1098.72	23655.6
1029.25	2016.06	1455.67	2106.34	5463.66	5513.99	9500.35	190.539	7493.44
646.503	2103.42	576.195	2988.72	1995.67	1514.75	1966.55	2749.93	2215.75
1499.35	1696.97	1159.46	6116.82	2768.65	6350.62	8915.83	505.886	1548.03
1280.11	4199.77	1769.35	5392.93	3869.86	1846.73	2713.73	1883.35	1850.48
758.83	1534.72	2691.27	4561.3	2247.37	3414.32	10793.4	6655.57	6713.4
1405.33	1553.44	3205.47	6472.1	3057.37	1809.29	6398.47	3666.84	3695.97
314.099	1949.91	2392.14	941.881	8739.85	3153.89	3216.29	5375.88	3393.1
279.985	479.677	1605.44	898.614	4044.18	3132.67	6287.39	4401.13	1911.63
1789.74	469.692	1697.38	2754.5	2344.72	1911.63	2566.46	2419.18	4845.86
1966.13	247.119	3150.14	9108.87	3126.01	9788.24	4362.44	4482.67	1645.38
2969.17	3944.75	1872.11	2727.88	2326	3646.88	10716.4	3498.35	7131.09
3246.66	2188.71	2803.18	1910.39	1070.02	10240.9	25797.3	1795.15	3678.91
2636.35	4059.16	1446.93	5273.53	763.406	3500.43	32814.8	3359.4	8138.28
2087.2	1630.82	1323.79	5353.83	505.054	3839.08	1549.28	3938.09	9894.74
2840.2	920.247	1013.44	5694.55	260.848	4855.01	3221.7	1357.91	8776.88
1124.1	491.742	673.544	5449.51	184.299	5994.5	5116.69	1195.24	6035.69
610.725	337.812	1047.97	3136.83	1290.51	6715.89	10309.9	556.641	6906.02
930.648	1374.13	1381.62	1411.16	410.201	1769.35	11141.6	1364.98	4387.4
1303.82	375.671	1201.48	1774.35	192.204	5166.61	2474.52	205.1	8684.94
1174.02	1555.1	1458.58	2350.96	332.82	3529.97	4671.13	3853.64	2062.65
346.965	232.974	1145.32	1198.57	4540.91	1582.56	7643.21	8900.02	1788.91
981.403	876.149	955.193	4499.73	5368.39	1696.97	9765.77	6347.71	12258.2
290.385	1899.99	1464.41	2376.75	2639.26	6026.54	5445.35	5197.82	2174.15
205.932	3314.47	296.21	2324.33	2109.25	2582.68	7517.57	3477.55	1648.71
167.242	1815.12	1576.32	6189.2	2891.79	2194.95	3432.62	8622.12	17341.6
1789.74	2744.93	1573.41	2219.08	2250.28	1724.01	14864.6	1683.24	16041.9
1966.13	1683.65	1913.71	4975.24	8234.8	2495.32	2195.36	333.236	11529.3
2969.17	1920.37	2173.32	3884.43	2222.41	1606.27	13457.2	597.412	5618
3246.66	2384.66	2985.39	2534.42	6243.29	3974.29	2413.36	311.187	8196.52
2636.35	1215.21	2715.81	3884.43	5263.96	2013.56	7851.22	284.977	1894.16
2087.2	791.696	1905.81	3325.7	4263.42	2659.23	3079	307.442	5809.37
2840.2	2271.08	3114.78	1416.15	793.36	2410.45	3472.56	267.504	4006.32
1124.1	2805.26	2531.1	535.424	464.284	3890.25	15238.2	318.259	15924.6
610.725	1056.7	1709.45	1181.1	853.683	4725.63	5019.76	4421.51	5078.42
930.648	1489.37	287.473	3844.07	317.843	4135.7	8113.32	3036.15	7778.84
1303.82	1179.02	182.635	5274.78	1247.24	1788.91	9882.26	10369.4	5092.15
1174.02	1844.24	1273.87	3499.19	988.475	9768.68	2268.58	4998.12	13416
346.965	1622.91	1499.35	4795.94	636.934	3459.66	7781.33	5580.56	579.523
981.403	2662.98	1244.33	7006.28	1222.28	4698.59	4053.75	1897.91	699.338
290.385	2236.97	1146.98	1958.23	1989.02	2864.75	4163.16	3825.77	965.178
205.932	1857.97	1060.86	8610.47	3853.64	2584.35	3398.92	3399.76	1092.07
167.242	3501.27	1342.1	4627.86	4737.28	3340.26	18526.8	10084.9	6930.14
2877.64	897.782	394.392	2551.07	4924.49	3284.1	7957.73	7140.65	3364.39
3118.94	1385.36	317.011	2053.5	2767.4	2524.02	2675.04	1102.05	4243.87
2327.24	230.478	323.667	9467.48	2186.63	5671.67	12343.9	1483.13	3980.94
3036.57	217.581	1576.32	4424.43	2581.85	2032.28	2632.19	457.627	1676.58
1670.34	221.741	1573.41	3306.15	2404.62	3791.65	13412.6	304.53	14469.8
3250.4	491.326	1913.71	7066.19	5045.97	6487.49	17812.1	1240.59	5136.24
2972.08	1711.94	2173.32	1769.77	6322.33	3239.17	2911.34	505.054	9029.41
2321	1192.33	2985.39	1724.01	3785.83	4507.22	2891.37	6836.12	7292.09
4224.32	1017.6	2715.81	2736.61	1767.27	3041.56	3259.97	6668.05	6527.85
2650.91	2702.91	1905.81	7207.63	2655.9	1974.04	3470.48	3639.39	1452.76
1750.63	3820.36	3114.78	2028.12	184.715	2149.18	4227.23	3553.69	878.645
1335.44	1617.09	2531.1	4506.38	314.099	2273.16	20617.8	1808.46	3123.93
1007.61	2070.97	1709.45	1914.13	208.845	3018.26	2577.28	7120.68	634.438
1250.57	1940.76	287.473	7514.24	2313.1	5663.35	12238.2	6912.67	865.332
318.675	1698.21	182.635	2303.53	2791.94	644.423	4138.62	1689.89	336.564
694.762	1620.42	1273.87	3775.01	2260.68	2528.6	1889.59	5482.38	179.723
433.498	423.097	1499.35	1678.24	2979.99	1522.23	2418.77	1121.19	9168.36
940.633	355.701	1244.33	4424.43	2131.71	224.237	5326.78	8100.84	1654.95
326.996	1098.31	1146.98	3153.47	10622.8	951.449	17259.2	376.919	5018.51
270	175.979	1060.86	4769.73	3142.65	925.656	8468.6	3272.87	5606.77
510.879	156.841	1342.1	3988.02	3838.66	1189	9816.11	3043.64	5446.18
775.055	1253.48	394.392	1935.35	3351.08	247.535	2133.38	3448.43	7552.93
1129.09	2798.18	317.011	1401.59	3533.72	209.677	5679.16	6013.23	5082.16
918.583	1625.83	323.667	1198.98	2614.3	3664.35	30293.7	4221.82	2707.91
1560.93	5012.69	2561.47	993.052	239.214	4308.35	6588.59	5707.86	5691.64
2206.6	2485.33	1928.69	1149.89	195.532	3161.79	18529.8	5692.05	5977.86
4297.54	1383.7	1568.41	4023.38	163.498	2841.45	6489.16	4606.65	2983.32
7105.71	949.785	2749.09	7517.16	428.506	1555.93	2750.34	8985.72	2742.44
810.417	455.963	1728.17	2067.64	1468.57	3542.45	3040.73	4545.49	1350.83
546.657	474.685	1959.89	3765.03	3204.22	2160.83	9985.43	7005.86	470.94
908.183	913.591	4275.07	1567.58	2325.58	2856.01	3283.27	2888.46	523.359
696.426	3160.96	1587.55	1573.41	322.419	2678.78	6425.09	2200.36	507.967
765.486	3257.48	567.874	9798.22	4879.56	1369.55	8353.37	6045.68	247.951
3399.76	790.031	1490.62	1799.72	2747.01	1112.45	6759.16	3423.47	358.198
752.589	2485.33	1477.72	3059.45	1749.8	1593.38	9871.44	6250.36	2853.1
1381.2	1478.97	1451.51	3258.72	3919.37	233.39	7505.51	5061.78	264.176
760.078	985.147	1087.07	2280.65	1671.17	256.271	5743.64	881.141	1727.34
670.632	1602.11	2117.57	4505.55	5316.8	755.917	3774.18	2471.61	3059.03
1162.79	500.894	1267.21	3187.17	3011.61	397.304	10496.3	1132.42	5127.09
1404.92	195.532	2720.8	2438.32	6522.02	369.014	4677.37	579.523	3376.46
862.004	752.589	2765.73	5361.31	3346.92	250.447	7346.59	499.646	10037.4
348.629	159.754	2157.51	1932.02	2847.28	4227.65	1808.05	499.646	2536.92
3930.19	2577.69	2043.52	3261.35	2589.76	3144.73	2325.16	674.793	4015.06
2765.73	2482.42	3071.93		7352.41	2850.6	15397.9	381.911	2855.6
2058.08	2252.78	4894.12		2488.25	1535.96	5460.33	3637	7500.1
1559.68	3701.37	1690.73		2754.92	2941.3	9361.81		4240.96
2182.88	5015.18	2233.22		1015.52	3573.66	2343.05		2541.5
3770.43	1599.62	6343.97		210.925	2152.51	7711.06		6963.43
755.501	2323.5	1787.66		217.581	2819.4			3497.52
319.923	3164.29	1901.23		206.348	1582.56			1543.04
406.04	2144.61	1814.29		1513.91	1486.46			1389.52
357.365	1216.87	1909.14		1320.05	1106.21			1061.28
857.012	792.944	1308.82		163.498	222.989			1283.85
730.124	1647.04	1173.61		178.059	249.199			380.663
1486.04	510.047	1150.31		2162.5	427.258			1140.33
602.404	498.814	270		1438.2	259.184			266.256
2120.06	1285.52	217.165		2279.82	370.262			2841.87
2158.34	203.852	1752.3		374.423	191.371			680.617
3087.32	915.255	1005.53		406.456	1018.01			354.453
2313.93	2621.37	1185.26		278.737	1390.77			194.7
1960.31	2092.61	799.184		1584.64	3154.4			219.245
1468.15	2264.84	25.378		3134.75				1472.31
635.27	2931.31	276.241		3245.83				2732.04
1491.87	2546.91	966.01		1849.23				3906.47
979.323	1574.65	732.62		3396.43				4041.27
1193.58	2945.04	1450.26		2527.77				6396.38
351.541	2298.54	1450.26		1657.86				1707.78
1204.81	1496.86	267.504		4467.69				2314.76
5892.16	1039.23	2720.8		971.834				1555.52
961.85	418.937	2765.73		184.715				1665.76
861.172	945.625	2157.51		455.131				4565.04
817.905	608.229	2043.52		267.92				2267.34
328.244	234.638	3071.93		3298.25				3036.15
312.019	810.417	4894.12		916.919				2985.81
1956.15	1973.21	1690.73		614.053				1107.88
1752.3	1161.96	2233.22		271.664				803.76
1676.58	807.505	6343.97		502.142				251.695
2576.44	1985.27	1787.66		253.359				495.07
2662.98	2194.12	1901.23		2321.58				4954.36
852.851	4338.31	1814.29
948.537	2225.32	1909.14
647.335	1764.36	1308.82
323.667	4208.09	1173.61
807.088	2995.8	1150.31
292.05	1302.57	270
2306.86	1076.26	217.165
1075.01	587.011	1752.3
1360.82	853.683	1005.53
1226.03	4351.2	1185.26
1330.03	1402.84	799.184
2057.24	257.519	25.378
3713.86	785.039	276.241
2629.69	1339.6	966.01
2014.39	1169.03	732.62
1828.01	1940.34	1450.26
3488.79	2479.09	1450.26
2266.92	2158.75	267.504
2205.76	1708.2	1919.95
1918.29	2065.15	1800.14
1419.89	2250.28	4996.04
2292.3	1618.75	1694.05
1156.55	2274.82	3698.46
1911.22	2521.11	3805.38
1932.44	681.865	3277.03
310.355	1218.95	1568
263.344	3988.43	1638.31
2057.24	2275.24	2754.92
3713.86	2048.09	3023.25
2629.69	2553.14	1613.35
2014.39	2142.95	1486.46
1828.01	1038.4	526.688
3488.79	254.607	939.384
2266.92	528.352	903.606
2205.76	109.415	1329.62
1918.29	272.08	331.156
1419.89	170.986	1227.27
2292.3	777.551	2712.07
1156.55	891.126	648.999
1911.22	1384.95	506.302
1932.44	3674.75	2062.65
310.355	2638.43	3008.69
263.344	1584.22	2333.9
1560.09	2444.15	1571.74
4269.25	1546.37	2635.52
5532.72	1566.33	1982.36
2802.76	2617.21	4129.05
1533.88	2801.93	3063.61
2328.08	2355.53	2041.85
1409.08	1626.66	1814.7
1449.43	1489.79	6204.18
618.213	671.464	1656.61
993.468	139.368	1879.6
908.183	164.746	1217.7
914.423	331.988	807.088
1560.09	989.723	265.424
4269.25	984.315	1339.6
5532.72	468.028	845.779
2802.76	165.578	447.643
1533.88	116.487	1257.23
2328.08	134.792	966.01
1409.08	222.573	198.444
1449.43	88.197	1838.83
618.213	3378.54	2794.86
993.468	3125.18	6063.98
908.183	2237.8	3827.85
914.423	2362.19	3267.04
2085.95	1547.2	1720.68
1838.41	3021.17	4232.22
2222.82	1746.06	2331.82
2676.29	1954.9	178.891
1023	1489.79	596.164
322.835	311.603	461.372
507.967	1495.19	1300.08
402.296	3289.09	613.637
693.93	1951.16	317.427
290.801	2042.68	445.979
769.646	1805.55	971.418
1327.54	1197.32	645.255
799.6	769.646	1443.19
510.463	286.641	433.914
1188.17	232.974	193.868
682.281	0.416	2157.51
598.244	852.435	1877.52
1351.66	858.26	2445.81
752.589	163.082	1566.33
297.042	158.922	2279.4
664.808	126.472	1687.81
393.56	255.023	4276.74
254.607	250.447	2424.18
423.513	2012.31	2767.4
896.118	1788.49	1653.7
3951.41	1770.6	2091.77
1533.05	1983.61	874.485
1797.23	2452.47	359.862
1937.01	2313.51	1079.59
2338.48	1660.77	1312.97
3697.21	352.373	493.406
1942.42	338.228	866.996
1026.33	380.247	896.534
1007.2	1238.09	1216.04
1398.68	1062.11	375.671
1332.53	1400.34	487.165
349.461	690.185	763.406
1446.1	313.683	1097.89
1075.01	235.47	1249.74
780.463	195.532	870.324
1569.84	202.604	1569.25
	194.7	357.365
	334.484	3461.33
	314.099	1724.84
	686.441	2462.04
	231.726	3761.7
	44.931	1991.51
	44.931	1698.63
	204.268	3419.73
	129.384	658.568
	170.154	1313.39
	1741.9	1335.86
	2250.7	1132.42
	1766.44	466.364
	2516.53	648.999
	1824.69	1198.15
	2079.29	1651.2
	2060.57	1031.74
	1659.94	528.768
	3526.23	2407.95
	2354.7	3834.09
	2343.47	1508.92
	1351.66	1962.39
	981.819	2235.72
	1268.88	1600.86
	1039.23	2410.03
	221.325	2045.18
	226.318	1831.34
	198.86	1880.02
	237.55	2467.44
	857.012	885.717
	1465.78	866.58
		1160.71
		984.731
		307.026
		1037.57
		1714.86
		2949.2
		1974.45
		2049.76
		2841.87
		1711.94
		3072.76
		2566.87
		3020.76
		1716.52
		2181.64
		1934.93
		2097.6
		1913.71
		1308.82
		465.532
		2084.7
		1112.87
		1246.83
		897.366
		579.523
		494.654
		1233.1
		220.493
		98.182
		146.441
		95.27
		142.697
		146.025
		2103.84
		2366.35
		2120.48
		1681.16
		2412.95
		2151.26
		1618.34
		2162.91
		582.851
		1281.77
		754.253
		171.402
		1407.41
		1400.76
		160.17
		1353.74
		179.307
		197.196
		996.796
		113.159
		294.546
		469.692
		871.572
		401.048
		2704.99
		2068.06
		2254.02
		2115.9
		1636.23
		916.919
		858.676
		592.42
		730.124
		311.187
		522.527
		249.615
		607.813
		1240.59
		185.963
		332.82
		1360.4
		1420.72
		807.505
		560.802
		969.338
		141.449
		567.458
		241.295
		369.014
		718.891
		143.529
		1379.95
		235.886
		192.62
		1538.5

## Sheet: Figure 3
Figure 3A
Adhesion			AMIS			PAP
Position	Par6 pixel intensity	CD13 pixel intensity	Position	Par6 pixel intensity	CD13 pixel intensity	Position	Par6 pixel intensity	CD13 pixel intensity
0	9.99999	131	0	11.9999	22	0	8	39
4	8.17988	133.498	0	9.73679	23.4649	0	9.13134	36.4297
9	8.82324	132.817	0	8.08473	22.9081	1	10.1713	36.1433
13	8.69776	136.778	0	7.88103	22.7226	1	9.12559	37.503
17	10.3934	130.402	1	8.09992	22.9161	2	9.91124	34.3407
21	7.16922	126.307	1	8.13519	23.5241	2	10.2648	34.8519
26	8.44002	123.584	1	8.44268	23.5241	3	10.2305	35.6096
30	9.16268	124.035	1	7.01174	22.3725	3	8.83966	34.4636
34	10.5819	116.436	1	5.09694	22.8584	3	7.85377	34.3078
38	9.79356	111.831	2	5.76096	22.7128	4	5.05048	33.1998
42	12.2504	115.77	2	5.68848	21.9876	4	9.25543	33.9474
46	11.3946	110.189	2	4.14341	21.3484	5	6.39767	32.9323
50	9.03368	101.347	2	4.18797	20.3457	5	6.22694	30.1477
54	10.0624	103.921	3	6.48816	22.1338	6	4.33829	30.3061
55	8.7949	99.7273	3	5.38427	21.3455	6	4.32809	28.9575
56	10.9528	95.7279	3	6.82517	21.2214	7	3.85663	28.905
57	12.1553	94.3577	4	8.02702	21.0372	7	3.25039	29.8351
58	9.62963	95.0933	4	8.04759	21.2061	8	3.81814	28.9806
59	8.82584	91.5789	4	11.13	22.3791	9	3.54824	29.1033
59	6.40303	91.5097	5	9.52144	24.1683	9	3.58327	29.6022
60	7.91125	90.5447	5	8.97123	22.9791	10	6.41479	29.7248
61	7.96635	91.4095	6	8.9964	22.0582	10	6.58495	30.134
62	9.37535	92.3696	6	6.94796	22.7351	11	4.17642	30.7025
62	7.98954	90.9802	7	7.11099	21.9651	11	5.05011	30.0885
63	7.07592	93.6443	7	8.52369	22.7779	12	5.99091	29.6055
64	8.28316	91.2195	7	8.75524	21.7591	13	4.74081	28.7133
64	9.8198	90.1104	8	8.71346	21.1043	13	5.3874	27.9751
65	9.83901	94.1373	9	7.15515	21.9296	14	4.99328	27.0034
65	11.1611	95.1764	9	7.30412	21.6907	14	3.29347	25.7065
66	7.12129	98.882	10	6.20614	20.8437	15	2.88196	25.5583
66	9.48108	99.9136	10	4.35679	20.7739	16	3.47555	24.3823
67	8.4373	104.591	11	4.66829	20.9506	16	3.77828	24.6972
67	9.45759	103.623	11	5.99434	20.0458	17	5.32983	23.5379
68	10.0774	102.352	12	5.92629	19.1627	18	5.31814	23.5386
68	12.7477	105.372	13	6.13906	18.965	18	6.35544	23.2503
69	9.3925	105.038	13	6.16934	19.2021	19	4.62875	22.369
69	8.35369	106.097	14	5.13812	19.9377	20	4.75749	21.4249
70	7.82016	107.774	15	5.89403	19.5525	20	6.83468	23.2493
70	8.72519	108.968	16	4.92642	18.6655	21	3.81745	23.597
70	11.8611	110.129	16	4.68673	19.1162	22	3.78834	22.0461
70	8.67296	110.841	17	5.68111	18.4484	23	5.84808	22.5648
71	8.40214	107.462	18	6.11137	19.0967	23	3.27546	21.0736
71	8.44363	112.293	19	5.19879	18.284	24	3.69411	21.4266
71	8.74522	115.198	19	5.48032	18.3066	25	5.0461	21.0734
71	7.58485	116	20	4.06597	17.5725	26	4.79091	21.9869
72	9.15755	113.116	21	4.93867	16.6707	26	5.42978	21.8569
72	6.62063	108.052	22	6.73789	15.9599	27	5.45048	22.1937
72	6.13113	104.896	23	5.72274	15.1085	28	6.08535	21.0969
72	6.04049	102.557	24	6.01996	14.2414	29	4.17707	20.1304
72	4.27092	102.856	25	6.51508	15.2478	29	3.11108	22.7604
72	9.99536	103.425	26	3.75976	15	30	5.58646	23.466
72	6.6805	100.513	26	3.81639	15.4185	31	6.64337	21.2052
72	6.06035	96.8308	27	5.14593	16.6022	32	5.00978	24.9285
72	7.34717	92.0486	28	5	15.742	33	4.33094	27.3011
73	5.00957	89.588	29	6.1219	15.597	34	6.27689	24.4996
74	2.27804	86.3415	29	9.92557	16.0267	34	5.62161	24.5723
75	2.32047	88.7516	29	8.53191	16.3477	35	4.2823	24.2919
76	3.57442	87.8749	30	7.6654	15.9966	36	3.97333	23.8748
77	4.59811	87.0737	30	9.91123	16.048	37	5.0986	23.6466
78	3.76029	86.0735	30	13.7908	16.9043	38	5.3054	22.5187
79	5.91757	84.3745	30	12.0752	17.5971	39	6.43179	22.3882
79	3.68242	86.5815	30	13.7581	17.0385	40	6.01966	23.2964
80	5.24632	88.8035	30	12.7959	16.8384	41	5.37641	22.8663
81	3.97811	90.3479	30	13.4693	17.3688	42	5.61793	23.3363
82	2.83047	87.0637	30	15.6587	18.1088	42	5.92487	23.5894
82	3.94507	91.8203	31	16.334	18.7853	43	4.5616	24.0261
83	6.29923	92.3771	31	16.7793	18.9025	44	4.1037	24.8865
84	5.1189	93.7593	31	11.8325	20.6441	45	3.58964	23.4494
84	4.73813	95.9228	31	10.8252	21.1439	46	5.01216	24.7112
85	3.57176	96.3385	32	9.59072	22.01	47	3.67584	24.8729
86	4.63329	102.399	32	9.25468	23.4896	47	3.45761	25.4305
86	3.79347	105.826	32	6.64391	23.0257	47	8.08476	25.1047
87	2.73558	108.308	33	5.63314	22.9232	47	6.65557	26.3838
87	3.71902	110.136	33	4.93853	21.866	48	6.47306	26.2104
88	5.88519	112.454	33	3.64446	21.404	48	3.29405	26.964
88	5.05089	114.242	34	3.25518	20.4421	48	5.49231	26.6611
89	6.9222	115.452	34	3	19.6418	48	6.95178	25.8093
89	5.07841	115.367	35	3.22479	18.3088	48	8.59072	28.2293
89	6.09222	114.012	35	4.2847	17.2735	48	10.9145	27.9171
90	5.44379	112.604	35	7.45037	14.896	48	5.75302	29.5305
90	6.18075	113.836	36	7.09935	13.8601	48	4.77939	29.8555
91	4.77539	109.817	36	7.00427	12.5446	48	6.25631	29.8374
91	4.78445	108.393	37	8.52509	11.9624	48	5.57659	28.8365
91	6.03205	108.109	37	10.6561	11.0031	49	5.3226	28.6659
92	4.91088	107.26	38	9.06136	11.3907	49	7.3444	30
92	6.7304	104.383	39	8.85185	11.8337	49	6.79923	28.9826
92	7.349	101.457	39	9.87707	11.0411	49	5.13542	29.0948
92	6.12489	99.6856	40	6.95341	11.7051	49	4.43035	29.8561
93	4.27423	96.2378	40	7.69681	10.5904	50	5.55754	28.2263
93	3.8127	93.435	41	6.47798	11.0567	50	5.25192	28.389
93	3.41103	90.3091	42	4.9218	12.0833	50	6.02741	27.2002
93	3.89204	87.2341	42	5.73645	12	50	4.18281	29.2953
94	5.51617	84.6526	43	6.63584	12.2504	51	5.07328	29.8089
94	6.50518	81.9363	44	7.65435	13.5576	51	4.50092	29.133
94	2.99999	83.7285	44	5.85739	14.4364	51	5.04793	26.9798
94	3.64635	79.7878	45	4.50522	14.8164	52	6.6029	27.0829
94	4.0711	78.668	46	5.34427	15.2612	52	3.85595	27.3706
95	2.27227	77.7279	47	6.88975	15.7493	52	3.10446	26.2528
95	2.24575	80.0709	47	8.72156	14.7013	53	4.93883	25.3368
95	3.44213	78.012	48	8.3775	14.9825	53	5.513	24.8394
95	4.15765	81.4482	49	12.3334	14.6684	53	4.14422	23.8221
95	4.30634	80.6118	50	16.5446	15.6325	54	5.09244	20.8025
95	3.94994	82.8435	50	14.6381	15.9663	54	7.27644	21.1382
96	3.90145	82.481	51	18.6487	14.5878	54	5.302	21.5041
96	3.53562	82.5154	52	20.4	14.1221	55	6.60866	21.9864
96	2.77382	83.6167	53	22.1291	14.6813	55	6.84502	20.0978
96	4.97695	88.9605	54	21.0092	14.0046	55	8.26916	19.0103
96	5.01757	86.556	55	22.9467	13.3918	56	10.956	19.5051
96	4.51769	91.5425	56	22.342	13.5102	56	6.32418	18.7862
96	2.91828	92.3346	56	21.198	13.6546	57	7.52947	18.378
96	3.89753	91.9765	57	20.5356	13.7461	57	4.59723	18.029
96	5.12098	92.877	58	17.0888	14.164	58	5.21505	18.0251
96	3.74946	93.7386	59	13.9316	13.664	58	5.48956	18.0506
96	2.51954	94.5307	60	11.1116	12.9249	58	4.01555	18.7224
96	4.18617	97.1712	61	11.139	12.5895	59	4.04588	17.4751
96	4.32421	99.6857	62	7.28185	12.9821	59	6.68501	18.8987
96	4.23166	94.3111	63	5.79277	12.6775	60	6.72789	20.0317
96	2.57868	91.5017	64	5.89396	12.9626	60	5.18944	19.5804
96	3.16793	90.7394	65	14.8902	13.1034	61	5.07886	18.4044
96	2.90273	86.3487	66	6.00758	14.3248	61	4.36846	18.7184
96	3.90149	83.6363	70	4.74076	14.3252	61	5.73555	19.448
97	3.75769	83.263	74	7.65136	14.9726	62	5.87706	20.9353
97	6.1095	78.3937	78	6.83691	15.0743	62	6.18296	21.4196
97	4.37645	79.8796	82	6.21728	15.674	63	7.24387	21.5435
97	3.70464	79.4321	86	6.11822	16.059	63	6.86486	22.4808
97	4.39638	79.3076	90	7.02524	15.5582	64	7.59107	23.7298
97	5.93338	80.9372	94	9.40891	15.6664	64	5.98509	25.6114
97	6.13264	80.521	99	10.5418	14.8915	65	5.2845	27.2684
97	4.6483	82.4384	103	9.21403	14.5418	65	6.02804	27.43
97	6.03953	86.0008	107	8.47827	13.9913	66	7.59446	28.2832
97	5.5227	83.0306	111	7.35884	12.8971	66	9.05878	30.1542
97	5.70336	83.9729	115	6.53337	12.0807	67	9.93268	30.4162
97	4.58079	86.9661	119	5.74336	12	68	10.6154	30.7826
97	2.80141	86.6683	123	5.76924	11.6922	68	16.7654	31.6411
97	4.9046	87.0207	128	6.23457	11.0636	69	20.126	31.3542
97	6.02856	86.5425	132	6.4755	11	69	21.7419	30.8959
97	5.96898	86.9158	136	6	10.8895	70	25.6052	32.4309
97	4.80805	86.1704	140	5.63795	10.1639	70	33.9437	35.9424
97	3.24784	86.3269	145	3.76476	11	71	39.7768	37.6744
98	4.85489	88.5532	149	4.0001	11	71	41.2148	38.9047
98	3.36436	90.9421	153	3.96752	11	72	45.2511	43.4021
98	3.68595	89.3415	157	4.03072	10.9693	73	49.7828	46.1056
98	3.18423	91.2014	162	4.32539	10.6746	73	57.3403	51.4156
98	3.81509	91.1191	166	6.50681	10.1913	74	52.49	57.8827
98	3.54834	91.7285	170	4.14064	10.7433	74	56.5153	63.0491
98	4.19041	90.3102	175	4.64287	10.3079	75	68.397	71.2028
98	3.10072	91.2431	179	4.23951	9.92327	76	57.5138	76.0223
98	4.1131	91.1611	183	3.91933	10.1965	76	56.298	77.4355
98	5.00702	92.3329	188	3.46189	10.7886	77	65.3606	80.9914
98	3.53894	95.2883	192	3.80699	11.3376	77	70.8466	86.0856
99	3.42217	92.356	196	4.85486	11.7889	78	72.348	87.8122
99	3.06076	91.9205	201	4.89307	13.4138	79	85.1872	87.2608
99	3.74659	94.6429	205	5.70355	13.9256	79	71.5296	88.0587
99	4.40742	94.0339	210	5.06721	14.9425	80	70.3529	94.1765
99	5.01878	91.2535	214	4.46401	17.2336	81	75.1177	97.5881
99	4.31574	89.7926	219	5.38678	19.2653	81	72.7059	97.2353
99	4.3373	89.241	223	5.27006	20.7655	82	70.2356	92.7059
100	3.72692	90.2746	228	5.23927	21.7877	83	69.2352	92.2941
100	3.03155	93.8283	232	5.42011	22.9779	83	73.471	92.1177
100	3.99308	94.5365	236	6.37742	22.9912	84	63.2354	88.5295
100	3.65373	94.7188	241	5.89234	22.7051	85	59.8823	87.0585
100	2.94536	95.5743	245	5.7048	24.7728	85	59.3531	90.2354
101	3.08982	94.7845	250	6.67542	26.1988	86	53.2941	85.1176
101	3.91728	93.1967	254	6.05596	27.6376	86	54.8824	83.5882
101	4.43813	90.9419	259	5.90485	25.9009	87	55.5295	85.5882
101	4.34854	85.4427	263	7.30121	24.9755	88	53.7645	87
101	5.28355	84.6892	268	7.45423	24.5117	88	55.6472	85.2353
102	3.81785	85.1317	273	7.63826	24.2785	89	57.0578	81.8822
102	2.86142	81.4463	277	6.10123	23.1297	90	69.5885	84.5882
102	3.13686	78.1354	282	5.1893	22.9407	90	62.5295	86.5882
103	3.47992	76.0331	286	8.50699	22.2404	91	71.294	87.7059
103	4.26479	77.9258	291	6.31793	21.7454	92	71.7058	86.4118
103	3.1695	79.8414	295	7.73807	22.9226	92	69.8236	86.4704
103	4.32455	78.933	300	5.33388	22.6294	93	67	87.6471
104	3.5112	78.2277	304	5.90995	23.8619	94	64.3533	83.1763
104	4.13235	79.9561	309	6.95402	23.0952	94	57.706	86.5882
104	2.1501	80.5993	314	7.81764	24.206	95	57.8823	85.9414
105	4.02054	83.6101	318	6.65281	24.8599	96	61.4705	81
105	3.28929	80.2893	323	4.63201	24.9307	96	60.8824	80.1176
105	5.47681	82.4768	327	5.6814	24.232	97	55.1173	78
106	4.48698	83.4389	332	4.21951	23.2914	97	68.8234	77.7059
106	3.08869	82.8884	337	5.53821	24.7488	98	74.4709	76.7059
107	3.77154	78.7365	341	6.83695	24.9302	99	62.4708	75.7059
107	3.29199	79.124	346	5.06039	23.6514	99	56.9408	75.2941
107	6.51939	81.0652	351	4.8563	21.0508	100	61.9414	75.1177
108	4.92478	83.3806	355	5.01182	22.1249	101	58.4706	73.2941
108	5.00274	81.6939	360	4.28947	22.0892	101	63.7646	73.7059
109	5.81625	83.1375	365	6.42074	22.4035	102	70.9411	74.1765
109	5.31241	83.7771	369	5.42928	22.6621	103	76.2353	76.7059
109	4.9331	83.4244	374	6.23336	23.9782	103	69.353	74.2353
110	5.74773	86.3556	379	7.32403	25.0059	104	64.0561	69.403
110	4.44066	88.3597	383	6.10828	25.6425	105	65.3614	66.8277
111	5.31983	89.5119	388	5.7206	25.0186	105	62.5416	63.1819
111	5.32686	87.078	393	6.31711	25.5859	106	58.8807	59.3313
112	5.35121	86.7117	398	5.89933	26.3868	107	50.4969	54.928
112	5.11165	89.7593	402	4.99119	26.8079	107	47.8173	55.1938
113	5.16074	94.5379	407	5.02105	26.5291	108	31.168	53.3787
113	4.98446	96	412	5.63067	25.6837	109	24.7538	50.0031
114	7.61363	95.0168	417	5.37146	26.3789	109	28.3266	47.0079
114	9.87275	95.3737	421	5.33636	26.9812	110	24.4606	42.9099
115	7.53773	96.6555	426	5.33468	27.276	111	14.828	40.5065
115	7.03798	95.3143	431	5.72999	27.4975	111	16.5757	38.2883
116	5.55004	94.6044	436	5.64953	27.5627	112	15.6369	36.3831
117	5.15523	97.8599	440	5.99008	27.6697	113	9.19663	35.9564
117	7.38372	93.585	445	5.15823	27.2265	113	10.8274	35.1874
118	7.44643	96.388	450	5.3691	27.1781	114	11.9695	33.8022
118	7.43109	92.9801	454	7.02502	28.1161	115	9.88442	33.2525
119	8.41453	94.9816	459	7.13234	27.5627	115	11.8495	32.3079
120	12.8575	95.9434	464	7.43012	26.9561	116	12.9726	30.6234
120	7.32447	93.196	469	9.6798	27.5162	117	15.6865	31.5312
121	8.31284	92.126	473	10.5191	28.2589	117	21.6027	32.4199
122	3.79133	93.8521	478	10.0084	29.0455	118	17.1033	33.7822
122	6.95905	89.443	483	12.0143	29.0574	119	12.7411	34.256
123	5.36703	90.9534	487	13.4032	31.0221	119	13.7253	36.1086
124	4.96383	90.7686	492	12.3022	34.3786	120	18.6733	39.4622
124	3.76146	90.3541	497	14.4247	36.8917	121	20.0064	40.2155
125	4.38127	93.175	501	17.0856	38.6223	121	19.3142	38.5265
126	3.9668	93.2165	506	20.2797	41.1529	122	17.0654	40.2297
127	4.47889	91.163	511	24.7237	45.2498	123	19.9208	41.7932
128	5.58601	88.8247	515	32.033	49.2243	123	15.0224	41.4009
128	5.51673	88.8912	520	39.2165	53.7704	124	18.417	40.1679
129	4.95536	85.9232	525	42.0062	62.0783	125	17.6954	40.698
130	4.02342	83.3705	530	47.9673	71.6585	126	17.6486	40.4397
131	4.42878	82.2204	534	57.2366	79.4103	126	22.1681	40
132	2.43098	83.8591	539	62.3409	85.9949	127	20.7238	40.9085
132	3.31298	83.7095	544	63.1765	94.1041	128	19.2786	42.5554
133	4.38711	84.5549	548	61.3002	104.368	128	17.5492	40.5402
134	4.99077	82.0045	553	63.0481	109.919	129	15.331	42.5632
135	3.66968	81.4563	558	63.3464	116.169	130	15.6033	42.4269
136	6.2476	81.7849	562	66.7762	125.514	131	18.5997	43.2377
137	8.17235	81.9146	567	66.2356	132.357	131	17.3143	41.1744
138	4.68677	78.9634	572	62.4941	138.176	132	17.4783	39.3847
139	3.8771	79.0325	576	63.3509	143.127	133	16.8232	38.7957
140	5.36019	79.1737	581	57.1812	145.196	133	18.5524	38.7005
141	4.5443	77.1411	586	51.6941	144.978	134	17.8965	38.3255
142	4.84583	77.3033	590	51.9385	143.985	135	17.077	37.0648
143	4.23499	76.6939	595	50.9326	144.659	136	21.3306	36.7203
144	2.91348	77.6438	599	46.7663	145.527	136	15.7789	36.6319
144	4.58597	77.3732	604	43.3811	143.36	137	17.4871	38.3305
144	4.92418	76.1251	609	40.8081	138.784	138	20.0065	37.3453
144	2.9337	75.7758	613	40.3465	133.451	138	18.3392	37.1
144	4.30626	75.4284	618	35.9998	129.293	139	17.5572	38.966
144	3.88568	76.212	623	31.0712	124.551	140	15.7901	37.1444
144	3.47525	77.4475	627	30.2574	120.238	140	21.0092	36.8127
144	5.3276	76.8176	632	29.7826	115.566	141	24.569	35.739
144	4.86496	77.8351	637	29.5114	112.547	142	19.6932	35.5196
144	3.06632	79.0476	641	30.9765	108.557	142	17.0695	36.9206
144	5.27987	80.9467	646	34.9502	104.395	143	13.8191	35.9046
145	2.60156	85.892	650	35.4052	99.4886	144	14.9994	34.9229
145	3.79091	89.3567	655	30.3363	95.1946	144	20.0582	35.9564
145	5.37202	91.5661	660	33.4936	93.1575	145	22.2852	34.593
145	4.95357	89.6532	664	31.4625	89.3995	146	20.1426	34.0406
145	3.98495	94.2301	669	26.7004	87.1644	146	23.7521	34.0286
145	3.93203	92.3131	673	28.1464	84.9298	147	19.4205	31.8734
146	5.418	92.0499	678	30.799	81.955	148	21.6313	31.2426
146	5.94973	91.6896	683	30.6158	79	148	28.3405	32.447
146	4.84728	91.1275	687	27.7745	78.2358	149	30.2035	35.913
146	3.98235	87.4156	692	27.6155	77.3071	149	37.415	33.9075
147	3.76215	87.7306	696	29.66	78.5892	150	43.0357	37.0162
147	4.22301	87.4762	701	32.1825	78.3134	151	47.0888	38.9941
147	3.56605	88.336	706	30.3405	77.7842	151	64.734	42.1509
147	3.97437	90.462	710	33.8588	79.902	152	61.3512	43.9622
148	5.44551	90.8954	715	33.9989	79.6454	152	61.0743	48.921
148	4.64495	91.0572	719	29.0794	81.4306	153	77.7894	47.9634
148	5.14231	93.8482	724	31.8029	83.4112	153	63.9142	52.8664
149	4.04335	95.6061	728	33.4836	84.1397	154	55.458	55.798
149	5.12982	89.7933	733	32.1497	85.016	155	56.3683	55.9405
149	4.05326	88.6457	738	33.4472	84.4989	155	56.1409	56.3554
150	3.87514	90.6536	742	35.028	85.2044	156	45.4565	58.9078
150	3.58642	87.79	747	37.6925	86.5785	156	54.6878	58.0618
150	2.88472	87.6876	751	40.7051	87.9131	157	55.5215	58.9364
151	4.93471	85.9246	756	39.3114	90.3619	157	53.3483	56.0412
151	3.286	84.3884	760	39.2411	94.5412	158	49.8312	57.273
152	4.84822	86.5004	765	41.1696	95.6971	158	51.9587	57.4737
152	3.4674	84.025	769	42.0017	93.4097	159	47.4556	56.2038
152	2.34427	85.8629	774	44.7551	94.7819	159	42.6004	53.3613
153	3.03412	85.5849	779	43.3406	98.787	160	47.3461	49.8551
153	2.983	86.3027	783	37.357	102.18	160	51.8742	49.8024
154	3.1923	89.6312	788	42.8927	103.442	161	49.3096	50.3366
154	2.48451	87.1116	792	43.148	106.392	161	53.585	47.0941
155	4.74454	89.9739	797	42.6094	109.973	162	48.0431	43.9012
155	5.31713	93.6703	801	38.3679	113.051	162	47.6057	46.199
156	4.39673	90.3617	806	37.2737	112.319	163	41.6728	48.0732
156	6.7998	91.9344	810	41.327	115.572	163	42.264	46.3518
157	6.05136	92.681	815	47.5261	117.069	163	42.2523	46.9017
157	4.91141	95.6729	819	48.5227	115.879	164	43.684	47.7869
158	5.53983	95.1219	824	47.1569	116.563	164	44.1037	48.0002
158	4.77611	93.0649	828	47.0081	117.23	165	51.1082	49.9366
159	4.74899	93.3963	833	53.9554	114.864	165	48.4317	49.4868
160	4.25806	90.9267	837	59.0356	112.246	166	45.3569	48.9069
160	5.36915	86.6666	842	50.8422	113.202	166	51.8374	50.7726
161	4.65597	87.656	846	45.9213	107.842	167	51.4872	51.2677
161	3.85667	85.5363	851	45.4385	102.921	167	57.5087	52.0812
162	5.1971	83.4772	855	47.6402	101	167	50.956	53.0647
163	3.56541	86.1952	860	46.2807	99.202	168	52.8597	55.9862
163	4.21813	81.332	864	47.1579	98.1579	168	67.1901	56.2858
164	4.82693	80.299	869	50.2807	100.921	169	60.1973	57.0245
165	10.1842	79.6573	873	46.4825	98.6405	169	59.9659	57.4993
165	4.04982	77.7279	878	40.202	95.8424	169	58.3235	53.9602
166	4.49491	79.001	882	38.0791	93.4386	170	62.2773	53.3064
167	2.28269	80.0538	887	41.4384	93.483	170	59.2839	52.9684
167	2.14305	80.9591	891	43.9999	89.0002	171	55.9533	53.2608
168	4.18606	78.0196	896	41.4829	88.2809	171	46.4308	53.5015
169	3.71525	79.9942	900	39.1578	87.3597	171	47.4092	52.4452
169	4.23515	82.7195	905	44.4387	88.3598	172	50.9858	51.4735
170	3.36057	78.9362	909	49.5172	88.6405	172	43.3795	51.9712
171	3.37782	80.0835	914	56.8768	87.6405	173	39.5551	49.018
172	2.66342	78.3247	918	59.1228	88.4385	173	40.9051	48.7464
172	4.37837	80.2451	923	52.2019	89.5615	173	41.2815	49.4302
173	5.04847	78.9541	927	47.9214	87.3597	174	36.6538	49.9986
174	3.91012	76.2879	932	51.3945	88.0001	174	36.7131	50.2914
175	2.94569	73.9432	936	63.877	89.079	174	41.1971	50.7081
176	2.02969	69.9302	941	61.0883	91.3596	175	45.0808	53.9426
177	3.72948	69.5902	945	47.3597	92.3597	175	51.7875	57.6984
177	4.69149	69.5096	950	48.3596	92.9999	175	50.7895	59.4244
178	3.50557	64.9989	954	47.5615	91.2019	176	53.0666	60.8281
179	4.13023	63.6393	959	47.1576	86.5617	176	51.5301	59.3497
180	4.22545	65.2829	963	51.3594	83.6404	176	49.4531	56.9841
181	5.03506	64.106	968	51.9997	82.6404	177	46.9651	55.7789
182	5.99702	67.5749	972	49.4826	80.9212	177	51.3276	55.2264
183	5.20734	66.715	977	47.877	78.6404	177	54.5895	53.7754
184	7.95837	70.0833	981	50.4825	78.3597	178	55.796	54.2055
184	5.84239	73.8323	986	47.798	78.6404	178	61.8346	52.8149
185	4.71381	73.5482	991	50.2806	77.6404	178	59.7135	52.0812
186	7.94258	73.1086	995	49.3596	77	178	55.2138	52.3851
187	13.1686	78.2514	1000	46.4039	76.6405	179	55.4832	52.3063
188	8.01376	77.4873	1004	43.9136	76.0191	179	54.0309	53.973
189	8.01613	79.9496	1009	47.2579	75.7	179	54.6409	59.5164
190	9.0595	79.9951	1013	44.6822	76.762	180	53.0851	64.971
191	10.3825	79.4532	1017	46.7853	77.8438	180	59.0603	65.4254
192	5.90214	80.6322	1022	40.1985	74.6167	180	64.3228	65.7338
193	9.46789	87.21	1026	42.4691	72.8444	180	61.1913	65.4173
194	8.56909	82.688	1031	38.5404	70.9192	181	63.6544	64.3069
195	11.5492	85.5259	1035	33.7504	66.5663	181	57.4171	65.4133
196	5.6879	85.0428	1040	37.6111	61.2479	181	53.5734	64.0637
197	4.61637	85.9581	1044	29.7866	59.7241	181	55.5899	60.8462
198	2.762	87.2676	1048	31.3593	55.3568	182	57.953	58.728
199	3.72849	84.1159	1053	30.9408	51.9009	182	60.8753	53.0508
203	5.46649	82.7035	1057	21.2403	50.1701	182	58.9435	52.1774
207	5.74756	90.4235	1062	18.0879	47.3326	182	51.458	51.9144
211	3.16206	84.3049	1066	13.412	44.5701	182	56.7769	50.5215
215	5.0047	80.1948	1070	14.4991	42.8327	182	57.4739	50.7899
219	4.08704	75.4988	1075	15.4199	41.5098	183	45.1956	50.74
223	4.93627	78.3387	1079	15.4419	38.6418	183	38.8116	50.4044
227	3.82907	77.3385	1083	13.1525	36.7826	183	43.809	48.1463
231	3.65753	75.1252	1087	12.0373	34.2049	183	45.1766	48.9721
235	5.27739	74.8525	1092	11.5751	31.4912	183	47.8026	52.6247
239	3.64138	74.1277	1096	9.48435	29.5585	183	45.4671	53.0666
243	4.78806	71.6921	1100	9.63351	29.1931	183	46.9745	53.9341
247	4.634	72.3651	1105	11.2286	29.4945	183	50.8981	58.1157
251	3.14066	73.3046	1109	11.6663	31.1913	184	53.5923	57.0998
255	3.41803	69.5455	1113	10.4466	32.1583	184	56.7707	55.8338
259	4.08005	65.7681	1117	12.5838	32.8339	184	63.7567	58.9014
264	4.91631	64.7678	1121	11.9108	34.7761	184	60.7159	59.4929
268	3.20652	65.8847	1126	11.5751	35.0048	184	58.9229	56.0746
272	2.42462	63.4646	1130	11.0715	35.2625	184	53.7218	56.16
276	3.09747	65.3637	1134	10.5869	36.2578	184	51.5735	54.3448
280	3.9199	64.5238	1138	10.3853	36.5416	184	53.9175	51.8108
284	5.53219	62.2876	1142	15.2368	35.0401	184	55.4758	50.8504
288	3.85256	65.6278	1146	8.59864	34.2381	185	57.5756	51.3072
292	4.45354	64.9968	1151	10.7232	33.3512	186	62.4073	52.1619
296	3.58476	62.341	1155	8.28522	33.952	187	64.2257	52.7841
300	2.88011	68.339	1159	8.25625	30.2935	188	64.6529	52.3966
304	3.84419	70.5222	1163	7.67937	29.3418	189	68.6518	51.5007
308	3.52848	69.0144	1167	6.97026	29.2335	190	59.9804	49.5603
312	3.95186	76.3721	1171	7.48494	27.649	191	56.932	49.786
316	4.31567	75.782	1175	7.34843	26.6914	191	57.4039	50.772
321	3.97749	78.5413	1179	6.91842	26.9184	192	48.8057	49.4389
325	4.84433	81.5875	1180	6.59063	26.5906	193	47.9108	48.0834
329	4.89886	87.2553	1181	6.9515	25.6883	194	49.6156	46.0871
333	4.67406	85.5922	1182	5.74645	25.5463	195	41.31	47.4448
337	5.78993	89.5133	1183	5.73508	25.675	196	39.7583	45.4981
341	3.98226	92.6443	1184	6.31585	25.8596	197	34.7315	42.443
345	5.85515	91.0871	1184	4.58264	26.5081	197	36.418	40.8172
349	7.36152	94.9489	1185	5.56463	28.1599	198	32.6686	40.1578
353	4.97115	96.3529	1186	5.38007	27.4341	199	22.0384	38.4109
357	5.6644	94.8489	1187	7.16758	29.7156	200	16.3904	35.1878
362	6.07629	104.416	1188	6.87129	31	200	15.7368	36.2817
366	6.94176	106.878	1189	7.27232	31.7372	201	11.9298	33.5609
370	5.38247	106.866	1189	6.25335	33.6862	202	6.36354	32.5667
374	6.30998	112.327	1190	5.85213	35.2468	202	9.85912	32.2549
378	5.3143	118.127	1191	6.6828	35.4182	203	5.69861	30.4568
382	4.39125	117.921	1191	4.66525	35.5897	204	7.87575	29.6316
386	4.58545	117.865	1192	4.86908	33.0598	204	7.43065	29.9188
390	3.17847	116.004	1193	7.13138	32.4026	205	6.18309	32.0673
394	5.01061	117.913	1193	6.27074	32.4622	206	4.94971	30.4656
398	4.94988	118.668	1194	6.27085	32.4487	206	4.8861	29.8083
399	5.73506	117.46	1195	6.92523	31.9503	207	5.59716	30.6329
400	7.14398	123.766	1195	7.61866	31.5253	207	4.12021	29.799
401	5.75455	126.141	1196	5.95582	30.4324	208	2.38996	28.1353
402	4.37272	126.368	1196	4.96741	28.7388	208	4.03182	30.1333
403	5.44724	129.125	1197	4.20068	27.734	209	4.93198	29.58
404	3.81735	129.873	1197	5.00161	26.5177	209	3.00351	29.1625
405	3.75192	133.239	1198	4.59229	25.7824	210	3.55884	29.6896
405	5.46208	134.226	1198	3.25186	26.3788	211	3.60231	30.232
406	6.15611	136.815	1199	3.49056	27.2031	211	3.24064	30.2875
407	4.62694	136.994	1199	3.00131	24.1414	212	4.10805	30.982
408	4.91145	138.013	1199	3.32434	24.6925	212	3.33156	31.5556
408	5.13379	142.756	1200	3.66792	24.6692	213	3.13225	30.7567
409	5.0693	145.979	1200	3.75554	25.7864	213	4.08814	31.4752
409	7	141.893	1201	3.24504	25.8319	214	5.78945	32.1922
410	6.56056	141.249	1201	2.78521	24	215	5.88523	31.7855
411	5.9665	142.506	1201	4.35609	23.8994	215	7.71121	29.7257
411	5.39815	142.422	1201	5.98763	24.4973	216	8.80468	27.2972
412	4.53756	138.782	1202	5.31337	23.2691	216	9.73658	28.9133
412	6.2422	137.344	1202	6.06744	22.8016	217	8.192	27.1882
413	12.8304	138.061	1202	6.04858	23.9946	218	5.50321	27.6846
413	10.1322	137.936	1202	5.71353	23.8407	218	7.33755	26.7516
413	7.55655	141.218	1202	6.68184	23.8177	219	4.12881	26.5191
414	7.67149	140.602	1203	6.56158	25.1672	219	6.19138	27.781
414	8.7747	142.068	1203	5.56457	27.6015	220	4.15105	27.5498
414	9.27879	146.513	1203	5.57895	28.0706	221	3.4953	29.2983
415	10.4834	152.198	1203	5.00639	29.0143	221	4.00825	29.7861
415	9.05878	157.724	1203	4.08818	30.9674	222	3.23879	30.4748
415	10.3036	156.108	1203	3.67319	33.7473	222	3.3119	29.4246
416	11.3915	156.294	1203	4.3077	35.6818	223	4.16936	31.1497
416	12.504	155.047	1203	5.5238	37.3159	224	4.60134	31.6475
416	12.6593	162.178	1203	6.55272	39.268	224	3.6817	31.6787
416	11.814	158.52	1204	7	39.5521	225	4.34946	31.367
416	10.6642	156.306	1205	6.58736	41.5493	225	4.6174	32.6896
416	14.0138	154.799	1206	7.34377	42.2984	226	4.40428	33.9559
416	12.2977	156.827	1207	7.16566	43.489	227	5.00705	34.4937
416	11.6865	158.234	1208	8.03238	42.4847	227	5.65194	33.3426
416	15.7035	160.474	1209	10.3789	42.6834	228	4.58971	32.6517
417	18.0811	156.325	1209	8.346	43.8114	228	2.3677	33.7838
418	13.3168	154.323	1210	8.59141	45.1635	229	3.05904	30.2664
419	10.9637	151.134	1211	8.16305	47.6181	230	2.809	27.7831
420	11.7152	152.32	1212	6.60863	48.8605	230	2.27506	26.7385
421	11.3298	153.098	1213	7.57951	48.4554	231	3.35955	24.8275
422	11.7321	148.274	1213	6.04958	49.5653	232	3.27729	22.8656
422	19.4042	148.866	1214	5.22858	51.6204	232	2.5126	21.11
423	16.9068	143.862	1215	5.95243	54.7627	233	3.42971	19.9157
424	18.5968	139.688	1216	5.98986	52.3459	234	2.41898	19.4328
425	19.6133	140.216	1216	5.62227	52.9917	234	3.76387	17.6418
425	24.1717	138.45	1217	5.03047	51.1444	235	2.38192	16.9445
426	16.2487	136.24	1218	6.5301	49.9775	236	3.55911	16.6324
427	21.1582	132.088	1218	8.00125	50.5322	236	2.13211	19.0333
427	19.0405	130.42	1219	10.2853	52.6536	237	2.19062	18.5513
428	23.7247	131.636	1219	7.22862	51.9577	238	3.08874	17.9805
429	19.4963	126.562	1220	6.23711	53.3486	238	3.1585	19.5746
429	16.345	127.405	1220	6.75616	52.8535	239	2.61509	17.4287
430	18.8623	129.028	1221	6.81862	54.4908	240	3.16937	17.2115
430	20.2461	136.922	1221	6.9362	56.1804	240	3.83593	17.5107
431	18.7723	133.211	1222	5.87317	56.6684	241	2.96428	17.0842
431	20.8396	132.992	1222	6.15194	57.1391	242	2.78063	16.7304
431	27.2767	135.379	1223	6.32903	60.3623	243	2.03549	15.1837
432	32.0987	136.32	1223	6.95677	62.7392	243	2.21465	16.3821
432	32.7874	131.237	1224	7.13593	59.7233	244	3.1119	17.5879
			1224	10.3121	61.4206	245	4.06899	19.5207
			1224	7.01111	61.6713	245	5.93396	20.1542
			1225	6.70676	63.0609	246	3.81699	21.2514
			1225	5.37619	64.7695	247	2.87764	23.1163
			1226	8.98527	65.5203	248	4.90044	24.0115
			1226	7.13046	67.2725	248	4.19842	24.2627
			1226	9.06688	69.6801	249	2.38697	22.8179
			1227	8.31701	71.0526	250	3.90492	21.0941
			1227	7.89135	69.9779	251	3.09991	21.9872
			1227	8.54981	67.2435	251	4.09473	22.8128
			1228	8.8725	67.2531	252	2.78585	20.6562
			1228	7.39787	67.7694	253	3.91456	20.1028
			1228	8.81743	67.1765	254	3.15653	19.4918
			1228	9.89483	66.7272	254	5.00121	19.3017
			1229	9.96415	67.1985	255	3.12691	19.9154
			1229	11.1073	64.7146	256	5.3764	18.3164
			1229	9.90398	61.1519	257	3.06408	18.003
			1229	8.58956	56.8902	258	3.00009	18.1955
			1229	5.6266	52.4521	258	2.41996	20.6167
			1230	6.24243	46.6906	259	2.50528	21.4473
			1230	8.26467	39.76	260	2.97396	19.746
			1230	7.61452	36.163	261	2.02075	21.5817
			1230	5.14688	30.2208	262	3.01545	22.919
			1230	5.33534	24.9884	262	3.98668	24.6632
			1230	5.24403	21.7681	263	2.49045	25.2469
			1230	5.59769	20.4775	264	4.58479	26.2755
			1231	4.18347	19.9251	265	3.97028	29.8725
			1231	4.18935	18.9113	266	2.0222	29.0781
						266	3.63132	29.3387
						267	2.74209	29.7225
						268	2.98983	29.9898
						269	3.9677	28.5683
						270	2.07519	27.2118
						271	2.9571	24.1446
						272	3.54843	23.4516
						272	3.14503	22.8054
						273	2.99462	21.1227
						274	2.05892	22.8822
						275	2	23
						276	2	21.1178
						277	2	21.9411
						278	2.94112	22
						278	3	20.1178
						279	2.05889	20.9411
						280	2.94108	19.1178
						281	4.88221	18.0589
						282	4.05891	16.1179
						283	3.0589	17.8822
						284	2.05888	18.9411
						285	2.94111	16.1767
						285	5.82333	16
						286	4.11782	17.8821
						287	3.05889	18
						288	2.05892	15.1768
						289	3.88221	13.1178
						290	3.05888	15.8234
						291	3.00001	13.1767
						291	3	13.9411
						292	2.05891	11.1767
						293	2	9.11778
						294	2	8.05892
						295	2.9411	7.05889
						296	4.88214	7
						297	3.1178	7.94109
						297	3.00001	7.99999
						298	2.05891	6.11782
						299	2.00001	6.94112
						300	5.76434	7.94109
						301	4.11778	7.05889
						302	3.05893	7
						303	3.9411	6.0589
						304	4.94111	7.88224
						304	2.17672	6.11781
						305	4.82334	6.94112
						306	3.11782	7.94109
						307	5.82332	8
						308	5.05891	6.11784
						309	2.17669	6.94111
						310	2.00001	7.94108
						310	3.55348	8
						311	3.061	7.63262
						312	2.40512	8.78833
						313	4.0617	10.3294
						314	2.57542	9.3004
						315	2.68073	8.49088
						315	2.39019	8
						316	2.13705	8.39319
						317	2.34542	8.36981
						318	2.45855	9.00714
						318	3.03728	9.22168
						319	4.01036	8.17758
						320	4.15792	8.70613
						321	3.10059	10.3113
						321	3.3947	9.3947
						322	3.52447	9.763
						323	3.00333	10.3887
						323	2.84773	12.0669
						324	4.29337	11.7671
						325	5.70506	11.07
						325	2.83162	12.1858
						326	2.897	13.0762
						326	3.26981	13.6592
						327	2.2348	13.1105
						328	2.71901	13.8406
						328	3.16668	14.0884
						329	2.43888	14.561

## Sheet: Figure 4
Figure 4B				Figure 4C				Figure 4F			Figure 4I
shScr	sh4CD13	sh5CD13		shScr	sh4CD13	sh5CD13		shScr	sh4CD13		shScr	sh4CD13	sh5CD13
60	40	40		100	80	90		0.997351	0.214757		0.97	0.96	0.12
66.6667	22.2222	50		66.6667	88.8889	83.3333		0.994559	0.028301		0.81	0.96	0.29
88.8889	60	27.2727		77.7778	80	100		0.86539	0.0316198		0.93	0.61	0.27
62.5	60	52.6316		50	100	94.7368		0.878503	0.128773		0.96	0.53	0.1
77.7778	55.5556	38.4615		66.6667	77.7778	100		0.958825	0.488895		0.92	0.2	0.52
71.4286	37.5	33.3333		42.8571	87.5	100		0.967159	0.182774		0.68	0.3	0.16
90.9091	37.5	42.8571		54.5455	87.5	85.7143		0.976975	0.500022		0.66	0.21	0.3
87.5	37.5	70		37.5	87.5	70		0.923075	0.468368		0.85	0.43	0.67
50	44.4444	100		100	100	50		0.972693	0.0402354		0.74	0.09	0
90	66.6667	75		50	100	100		0.930053	0.305786		0.94	0.62	0.38
80	100	100		40	100	100		0.791231	0.031568		0.99	0.16	0.82
82.3529	52.9412			23.5294	76.4706			0.687481	0.301729		0.95	0.13	0.36
83.3333	0			58.3333	100			0.999828	0.24744		0.74	0.17	0.4
75	50			50	100			0.99446	0.075081		0.97	0.33	0.26
87.5	0			37.5	100			0.952658	0.215433		0.68	1	0.26
75	40			25	100			0.986601	0.102299		0.92		0.47
88.8889	16.6667			44.4444	100			0.73642	0.0309276		0.19		0.26
100	16.6667			0	100			0.965126	0.298339		0.6		0.44
83.3333	50			41.6667	100			0.950281	0.442768		0.98		0.34
75	100			50	100			0.995643	0.295983		0.9		0.53
	12.5				87.5			0.832174	0.13222				0.2
	9.09091				90.9091			0.716342	0.18895				0.37
	0				100				0.0208528				0.61
									0.0299411				0.2
									0.0104214
									0.180287

## Sheet: Figure 5
Figure 5D					Figure 5F			Figure 5G			Figure 5H
2 cell	2 cell	>2 cell	>2 cell		shScr	shCD13		shScr	shCD13			number of 2-cell structures	inverted polarity	inverted polarity%
shScr	shCD13	shScr	shCD13		7.589	14.758		10.188	3.299		shScr	15	0	0
90.625	100	0	0		5.216	13.664		11.243	1.587		shScr	19	1	5.26316
87.7586	88	0	0		6.065	7.153		10.894	4.309		shScr	12	0	0
					5.975	38.946		9.811	2.451		shScr	21	0	0
					3.727	13.248		11.734	0.454		shScr	10	1	10
					1.453	3.507		10.141	3.773		shScr	11	1	9.09091
					0.155	13.448		6.719	1.384		shScr	12	0	0
					2.512	20.997		9.097	2.846		shScr	11	0	0
					5.549	23.797		14.243	8.686		shScr	5	0	0
					6.872	3.947		17.952	0.267		shScr	8	1	12.5
					4.08	2.372		14.662	2.022		shScr	7	0	0
					3.128	3.68		10.187	3.397		sh1Rab11	4	4	100
					12.964	7.367		7.371	5.544		sh1Rab11	6	6	100
					5.675	25.57		10.818	6.149		sh1Rab11	3	2	66.6667
					8.259	11.102		11	2.168		sh1Rab11	6	4	66.6667
					4.756	8.032		7.647	3.534		sh1Rab11	6	3	50
					3.67	4.186		13.607	2.284		sh1Rab11	3	3	100
					7.905	47.926		11.839	2.827		sh1Rab11	1	1	100
					3.669	3.503		12.66	3.651		sh1Rab11	3	2	66.6667
					0.96	18.246		5.861	2.975		sh1Rab11	4	2	50
						10.96			1.282		sh1Rab11	2	2	100
						17.792			3.355		sh1Rab11	4	4	100
											sh4Rab11	3	3	100
											sh4Rab11	2	2	100
											sh4Rab11	8	8	100
											sh4Rab11	6	5	83.3333
											sh4Rab11	5	5	100
											sh4Rab11	6	6	100
											sh4Rab11	4	4	100
											sh4Rab11	3	3	100
											sh4Rab11	5	5	100

## Sheet: Figure 6
Figure 6A							Figure 6D				Figure 6F
Adhesion	Adhesion	AMIS	AMIS	PAP	PAP		shScr	sh1Rab35	sh5Rab35		shScr	sh4CD13	sh5CD13
GFP-Rab35	CD13-V5	GFP-Rab35	CD13-V5	GFP-Rab35	CD13-V5		1.526	3.839	3.876		2.44309	1.87403	1.10685
131.212	107.25	25.7846	9.3804	33.679	4.3074		1.128	4.689	1.587		2.77014	1.93928	0.888391
129.562	106.02	26.5236	9.3869	35.1766	4.2309		1.875	1.783	1.368		1.3367	1.14767	1.0764
125.974	105.167	27.3844	9.8062	36.4151	4.491		5.634	1.428	1.497		2.5352	0.931076	1.01745
122.635	103.407	29.015	10.442	37.1399	4.66		3.983	2.016	5.39		2.88067	1.01919	1.91774
118.941	100.119	29.6645	10.493	38.0783	4.6234		5.592	1.688	1.111		1.92453	0.822457	1.05098
115.77	97.6362	30.2631	11.4046	38.1961	4.875		2.721		4.53		1.19525	1.17768	1.01987
113.436	94.6379	30.283	11.3729	38.2569	4.7197		5.294		6.575		2.2361	1.12511	0.952731
111.85	92.7257	31.0839	11.4406	38.1797	4.612		0.94				1.46071	0.894687	0.844417
110.215	89.2191	31.1439	11.9402	38.0964	4.522		2.527				0.926014	1.95906	0.983838
110.25	85.8982	31.2892	11.6384	37.808	4.583						2.15406	0.885241	0.936997
110.652	84.3139	31.7487	11.899	37.3785	4.3665						3.31984	0.780956	1.02314
109.756	80.4376	32.9258	11.4841	36.8138	4.4802						1.64104	0.985274	1.55018
108.933	78.7159	33.3079	11.4096	36.6949	4.5802							0.706406	0.862132
107.858	76.9782	33.4864	11.4032	36.4561	4.6357								1.05357
107.586	75.244	33.8936	11.2569	36.5332	4.5375
106.415	75.4736	34.8087	10.6944	36.3215	4.5924
104.881	75.9523	35.6755	10.3689	36.1437	4.4298
102.266	75.2462	35.8606	10.1436	35.7693	4.4671
99.1909	76.2791	36.4088	10.1259	35.4141	4.3707
96.6357	75.5771	37.0817	10.2564	35.2681	4.3098
94.6779	75.9207	37.1868	9.696	34.8873	4.3276
92.6856	74.0673	37.6303	9.384	35.3821	4.3183
90.4751	73.87	38.1871	9.389	35.725	4.2614
87.5162	73.2948	38.6516	9.4037	36.1098	4.2911
85.9758	72.7494	39.3492	9.1076	36.4855	4.4656
85.0441	70.8838	40.5883	9.185	36.5019	4.593
84.9363	69.8994	41.3039	9.2935	36.9916	4.7737
83.5981	67.9584	41.5867	9.5824	36.5219	4.8385
81.8869	69.077	41.6946	9.7947	36.2253	4.9611
80.3317	70.7335	42.1254	10.0719	35.4176	4.9189
79.2067	71.232	42.205	10.2998	34.6032	4.9619
77.8778	72.5856	43.7622	11.4575	34.7157	5.0645
75.8593	73.146	44.0258	12.7813	34.7626	5.2203
73.969	74.3459	44.4216	14.156	34.8117	5.0866
72.2817	75.2518	44.4833	15.5777	34.8624	4.9559
69.9636	75.2735	45.0542	16.7068	34.8669	4.6679
67.5388	73.7639	45.1141	18.0269	34.7806	4.4996
65.5795	74.1188	45.6987	18.5069	33.8473	4.5059
63.2577	74.8865	45.4113	19.4615	33.5023	4.4376
61.5005	75.886	45.378	20.1402	33.2959	4.2864
60.3607	76.9225	45.0834	21.1598	33.4974	4.1449
59.4637	77.2874	44.2211	22.1945	33.9142	4.1565
58.6432	77.1485	43.7632	23.7149	34.5994	4.2645
58.1906	78.5075	43.0246	25.356	34.9715	4.2595
58.0983	80.8964	42.385	27.392	35.6139	4.4329
59.0603	80.6808	42.1282	30.4003	35.7958	4.8167
60.2665	80.8032	41.2679	32.6989	35.5674	4.9535
62.2891	81.3961	41.6397	34.6792	34.7705	5.2111
63.483	82.2291	41.5879	37.1546	34.1922	5.3274
65.1733	79.9298	40.8699	39.4106	33.2149	5.13
66.8311	76.8098	41.1038	41.2911	32.1802	5.023
68.4599	71.2737	41.3209	43.457	30.9994	4.734
69.09	64.598	40.613	44.9274	29.8052	4.6598
70.4391	58.8332	40.1186	45.4874	29.0107	4.3624
71.6089	52.2735	39.7431	47.6167	28.3157	4.2623
72.4319	46.9827	40.0187	48.3388	28.0517	4.3599
73.1814	41.568	39.8349	50.1762	28.1298	4.3723
73.5961	36.9276	40.3064	51.3145	27.8347	4.4136
73.7297	34.3905	40.7122	53.1289	27.9722	4.4123
73.8007	33.1725	41.4129	53.8975	28.1152	4.7288
73.3635	33.0174	41.7645	56.1537	28.0729	5.0169
73.5013	33.6176	42.5658	56.4803	28.2241	4.971
74.0884	35.926	43.4772	57.8314	28.0077	5.0739
73.4414	39.906	44.1172	57.2331	28.9458	5.098
73.1625	44.5433	45.0757	58.1786	29.2571	5.0394
73.3198	48.6711	45.4839	58.0451	29.7188	5.0081
73.0128	53.1521	45.4226	58.7992	30.5233	4.9344
71.8705	56.9312	45.2096	59.2586	30.9273	5.07
71.6584	58.3526	45.0397	59.1525	31.1726	5.1149
70.8702	61.0231	44.7852	59.4738	31.6279	5.0079
69.0547	62.0523	44.5613	59.0096	31.9266	5.1527
66.8361	61.4207	44.5389	58.8063	31.8695	5.1612
64.8938	60.39	44.514	58.7098	32.0069	4.9838
62.0936	56.5557	44.4401	58.7353	32.2402	4.9523
59.4753	52.7174	44.9749	59.0938	32.3614	4.9442
56.8261	46.9223	45.5155	58.137	32.3244	4.9857
54.7565	42.647	45.9638	58.008	32.952	5.0355
52.9728	38.1354	45.9541	58.5519	33.2144	5.1365
51.8214	34.2591	46.3336	58.5008	33.4224	5.1644
51.0725	31.1818	46.6296	57.3748	34.2183	5.2749
50.8938	28.3934	47.0806	56.5078	34.8308	5.1228
50.4806	25.5678	46.9612	55.89	35.3491	5.2
51.4249	24.0193	47.0131	55.1588	35.4398	5.09
52.2555	23.0496	46.9407	53.4582	35.4251	5.1306
52.5735	21.5762	46.5297	52.3531	35.2007	5.1525
52.8316	22.4882	46.1361	50.4424	35.107	5.2231
53.0202	22.2315	44.8249	49.8093	34.2357	5.2463
53.2709	23.1338	44.977	48.5831	33.5065	5.1771
52.6486	25.2845	44.6334	49.9823	33.256	5.2535
52.3358	27.1413	44.08	50.5859	32.8106	5.4411
51.3959	30.2093	43.6348	51.1428	32.2371	5.5874
51.9173	32.0481	43.0088	52.1228	31.718	5.7197
52.7036	34.2707	42.5163	52.4103	31.2219	5.8652
52.2801	38.229	41.4984	52.733	30.9955	6.1209
51.5876	41.119	41.1941	53.8187	30.9863	6.4733
49.8416	43.9045	40.4941	54.1815	30.3465	6.7296
48.6524	47.6443	40.0154	53.1546	29.7835	7.0018
47.8045	49.5163	39.8252	53.0156	29.3728	7.4642
46.4962	51.7128	39.4043	52.9286	28.5574	7.9933
44.337	52.4374	39.4782	52.3178	27.5412	9.1364
42.2381	51.2169	39.0486	51.6828	27.3752	10.5014
41.0609	52.6902	38.8505	51.9218	27.1413	12.7259
40.0795	51.8431	38.746	52.6412	27.649	15.2913
38.7948	54.2884	39.0924	53.3881	27.7171	18.5482
37.7788	55.2277	39.6058	54.4648	28.9234	21.9729
37.6677	58.5371	39.8334	55.6191	29.8707	25.5715
38.1515	56.8862	39.6243	57.4714	31.601	30.7304
38.2159	57.8525	39.8176	58.7418	33.4013	35.3141
38.9942	59.3862	40.3309	60.7101	35.6399	40.9696
39.8898	56.1413	40.2215	61.9544	37.6591	45.9683
41.2119	53.3194	40.7276	62.92	39.5275	51.1503
42.9664	50.1576	41.3936	64.9719	41.5916	55.2367
43.8237	47.7529	41.3314	65.8373	43.4773	58.9954
44.7418	43.8503	41.6948	66.5682	45.032	61.1475
46.2274	40.6743	42.1379	66.925	46.5086	62.9888
47.3149	37.236	41.7387	67.8258	47.7587	63.7967
47.896	33.9354	41.0643	67.965	49.2396	64.2237
48.3738	32.3791	40.4766	67.8821	49.7425	64.2811
48.7211	30.5506	39.6915	68.3476	51.1618	62.8159
48.3293	29.8845	38.7865	67.8052	52.194	62.1353
48.3724	30.636	37.3353	68.7767	52.5204	60.6873
48.0523	33.3639	36.5538	68.7794	52.7299	59.9518
47.5734	35.6959	36.2618	68.3448	52.8326	58.7163
47.5346	37.5538	35.9719	68.1373	53.1854	56.6888
47.5266	39.5379	35.6707	68.0208	53.0612	55.2438
48.0347	42.3986	36.0971	66.3701	52.4206	53.5868
48.1849	45.2141	36.9208	64.8213	52.6008	52.7731
48.2305	47.4703	37.5454	62.2186	51.9175	51.3276
49.1626	47.848	38.5775	60.1244	52.2583	50.2004
49.0061	50.1272	39.5321	58.0165	50.8987	49.3256
48.7516	51.117	40.2969	56.4411	50.1549	47.7745
48.5555	52.0664	40.6235	56.0362	49.2256	47.2004
47.128	53.5313	41.2199	54.3483	48.4834	45.5882
46.3253	52.7249	41.2869	53.608	48.3447	44.4219
45.1539	51.6773	41.7064	52.076	47.813	42.8712
43.4697	49.4044	41.3917	52.4172	46.7588	41.9855
42.3899	49.4573	41.4878	51.8056	46.1886	40.8147
40.7762	50.2271	40.8108	51.556	45.5711	40.2126
39.8932	49.4238	41.3605	51.0153	45.8576	40.3196
39.3553	50.7825	41.7193	51.3377	46.0827	40.9247
39.1512	52.5628	42.0796	51.7041	46.2573	40.8568
39.7976	54.0225	42.0518	52.8891	46.1905	41.7331
39.6621	53.683	42.1453	54.1029	46.2971	42.4388
40.7152	53.0929	41.8526	55.7181	45.5945	42.3625
42.9546	53.0553	41.7829	55.8863	44.8214	42.0477
44.1507	50.2671	42.3036	55.6536	44.1467	41.9235
45.465	47.3354	42.1718	54.6703	43.7119	41.9684
47.0113	45.899	42.0808	52.7444	42.5955	41.9186
48.6888	43.7908	41.6361	49.9985	41.983	41.8104
49.4985	42.9677	40.6801	47.0287	41.7785	41.6588
49.6089	41.9415	39.9124	42.8892	40.7164	41.5152
49.3413	40.9525	39.8941	40.1289	40.451	41.3182
50.0772	39.9278	39.7682	38.0401	40.2035	41.1385
49.7315	40.8965	40.4036	35.5892	40.0698	41.1512
49.5753	41.0446	41.0106	34.3277	40.0387	40.8846
49.1934	41.5666	41.6587	34.2604	39.5815	40.7136
48.627	40.998	41.699	35.3409	39.1217	40.476
47.843	41.4027	41.9283	37.4299	38.9657	41.504
46.4449	41.2554	42.5453	40.0184	38.6739	42.4971
45.6593	41.8264	42.2919	43.1261	38.4407	42.7182
45.7321	41.3986	42.1709	44.9303	38.2679	43.2424
43.8451	42.6408	42.5094	47.6261	38.0802	44.2005
42.9063	43.3297	42.3447	50.1331	37.8475	44.6003
43.1334	43.244	41.952	50.0356	38.1141	44.4863
43.5042	43.8061	42.0866	50.323	38.063	45.1779
44.561	44.9882	41.9078	50.8853	38.5983	45.9993
45.1999	45.6609	41.1788	50.2008	38.5756	46.0527
45.7959	46.9333	40.8991	50.7359	39.2985	46.3754
45.7027	47.8164	40.638	50.3701	40.3757	46.6854
45.9341	49.8602	39.998	49.9387	40.9965	47.5639
45.4195	52.3929	39.6269	50.337	41.06	47.6953
44.6165	53.5774	39.2371	50.7601	40.9912	48.1099
43.1185	55.128	38.4409	51.7739	40.9875	48.1771
42.0394	57.2421	37.7899	50.8717	41.033	48.7348
40.3575	60.7439	37.2402	52.0227	40.9961	49.0548
38.8443	61.7207	36.5771	52.3855	40.9991	49.4825
37.7537	64.0339	36.1611	53.3353	41.2969	49.0921
35.5609	67.4209	35.8609	52.9442	41.0633	50.097
35.0479	68.9885	35.9803	53.5208	41.2321	50.9347
33.6316	70.6158	35.8042	54.2749	41.3185	51.1113
33.0684	71.2512	36.5499	54.3466	41.9491	51.4782
33.0938	68.709	36.3748	53.7967	42.7376	51.5523
33.2977	67.7486	36.4874	54.7727	42.6468	51.6763
33.7911	62.2651	36.7535	55.3946	42.491	52.9511
34.4405	57.3258	37.6223	56.1631	42.9409	53.0563
35.427	53.828	37.8786	56.9861	43.2366	52.5697
36.3565	49.5934	37.8033	58.0501	43.7286	51.3924
37.0419	45.3508	37.9764	58.2806	44.2722	50.8952
37.7899	41.4536	37.9215	57.3424	44.8471	49.8587
37.7014	38.5098	37.9602	57.3245	44.7279	48.4184
38.214	37.8818	37.9246	57.708	44.6352	47.2859
38.2862	36.5741	38.8835	56.4098	44.3287	46.2589
39.6956	36.6516	39.0115	55.9575	43.682	45.6535
40.4548	36.808	39.4718	55.6347	43.1175	44.8823
42.2029	35.3601	39.5704	55.835	41.9573	44.5319
43.5835	34.879	39.3183	56.1699	40.9748	43.3621
44.9331	34.4795	39.9944	55.6476	40.5077	42.913
47.2107	33.3434	39.0372	56.0958	39.2263	42.1783
48.9102	32.0042	38.9931	56.7538	38.0188	41.0486
50.2755	29.9783	39.1651	56.2604	36.675	39.9203
51.7101	29.2227	38.3991	56.4931	35.9663	39.1921
52.4627	27.0606	38.6484	56.9197	35.0707	39.0827
52.7419	25.603	37.9134	57.4113	34.8399	38.8805
51.8406	25.4709	37.4599	56.2456	34.9702	38.9947
51.3574	24.1688	37.6247	56.6682	35.2372	39.4244
51.4587	23.7771	37.016	56.9189	35.986	40.0266
50.4013	24.4956	37.6689	57.734	37.134	40.9247
49.7616	25.4561	37.5771	57.5742	37.8112	41.2531
49.138	26.621	37.9706	56.4472	38.6578	42.5535
47.8977	29.8134	37.9136	56.1435	40.1943	43.1245
46.6437	30.3239	37.5054	55.9782	41.8239	44.2761
46.0829	31.59	37.4642	55.8891	43.0677	45.6674
45.5731	33.549	37.1583	54.2314	43.6652	48.1848
44.7554	34.8544	36.7159	54.2011	44.3176	50.2393
45.0487	36.4229	35.8123	53.1944	45.6774	51.3735
44.7025	37.2536	35.9697	52.5265	46.8417	52.4567
44.7166	36.0565	35.2432	51.6385	47.1085	52.7792
44.7927	38.2294	34.5405	51.3351	47.2047	52.4736
44.1737	39.0391	34.4486	48.6468	47.5107	51.7049
43.454	39.4346	34.0059	48.1681	47.2852	51.6079
43.0153	40.896	33.8325	47.6944	47.4211	50.9358
42.2668	41.3487	34.2783	47.3485	47.4661	49.9754
41.1979	42.6403	34.1185	47.9427	47.6444	49.1267
39.8234	42.8403	33.9375	48.8598	47.6227	48.2789
39.4239	42.8463	34.2801	49.019	47.6418	48.2579
38.8039	41.4969	34.1037	49.4497	47.4015	47.9253
38.2233	41.9366	33.6012	50.0358	46.9097	47.8657
38.2425	42.7795	33.947	49.9211	46.0558	47.8377
38.1983	41.0368	34.2147	50.5655	45.986	47.8783
37.9048	39.7234	34.1146	50.0774	45.1663	48.0047
38.1501	38.8724	34.4492	49.8591	45.324	47.9883
38.5967	37.6874	34.2485	49.717	44.9338	49.3447
39.0243	37.077	34.9631	50.0405	44.2534	50.5973
40.0788	35.6436	35.7443	50.2508	44.1086	52.0671
40.5999	36.5096	35.6018	50.4412	43.7181	54.0162
41.9027	36.3599	35.617	50.0572	43.2136	55.6287
43.6937	37.9416	35.9309	48.4717	43.1094	57.6792
44.836	39.1551	35.5021	47.9674	42.4125	58.4075
45.93	41.319	35.2118	45.8508	41.4087	58.4103
46.8528	44.0501	34.8745	42.7964	40.4461	58.4101
48.3297	47.7471	34.0434	41.2463	40.0819	58.2696
48.8555	50.5898	33.9953	38.5039	39.6485	58.4394
49.4867	55.1185	33.7985	36.0276	39.4526	57.8854
50.0018	55.7108	33.6714	33.2959	38.8536	57.1898
49.5086	59.5214	33.2564	31.0412	38.0277	56.7979
48.5773	60.2146	32.7332	29.1369	37.8452	56.5956
47.476	62.0819	32.8407	28.083	37.6727	55.8668
46.564	58.5255	31.9823	26.4112	37.3364	55.2846
45.5181	56.9167	32.2461	25.2349	36.7375	54.0729
44.3868	56.2057	31.7982	24.1977	36.4894	53.1338
43.2247	53.0829	31.5169	23.5215	36.1937	51.6247
43.0285	51.8637	31.0894	22.4405	35.8714	49.4605
42.9372	50.8157	31.1023	21.108	35.9591	47.226
43.2767	53.0538	31.2513	20.0199	36.2137	45.6967
44.258	53.9697	31.0394	18.6615	36.8002	44.2891
45.5383	55.295	31.6277	17.3796	37.8299	43.4674
46.4355	55.3892	31.3831	16.6701	38.9137	43.016
47.5273	55.3541	32.0612	16.1027	40.1767	42.3159
49.6021	56.0257	32.1202	15.3523	41.6326	42.4442
50.4994	55.6631	32.6808	15.1968	42.7776	41.9888
52.6705	53.412	32.7262	14.6189	43.2831	41.3517
54.3295	52.5699	32.9284	14.0914	43.4069	40.6091
55.1828	51.2562	33.0158	14.4613	43.3672	40.679
55.9843	50.3364	32.8789	14.1813	42.5629	41.03
56.602	48.3716	32.8569	13.9632	41.8191	40.577
56.8209	45.3906	33.1727	13.7582	40.2078	41.3765
56.0472	41.5742	33.5414	13.7519	39.2284	41.8361
54.8131	40.4892	33.8625	13.963	38.2027	43.0166
53.1558	39.9058	33.4165	13.9265	37.9844	44.2889
51.7681	39.2447	33.8038	13.6654	38.6438	45.5389
49.968	38.655	34.7172	13.7083	39.0014	47.1698
48.0499	38.9509	34.9376	13.7652	39.5949	48.2794
46.4395	38.271	35.6127	13.8184	40.5809	49.3491
45.4163	37.6317	36.0667	13.6294	41.6557	49.8204
44.6162	36.9357	36.6314	14.0241	43.0784	50.0609
44.1974	36.9829	36.9239	13.9385	44.1	50.465
44.64	37.32	36.8169	13.8438	45.2356	51.2781
44.8904	39.0392	36.8237	13.8061	47.0766	51.2268
45.5758	40.2604	37.0736	13.8224	48.6618	51.3815
46.6246	41.5655	36.6742	14.0735	50.4878	52.1467
47.5621	42.9548	35.9953	14.3379	53.0954	53.3107
48.1221	44.4162	35.768	14.354	54.6793	53.6743
48.6109	46.4235	35.2687	14.1415	56.5298	54.3507
49.0986	47.7179	34.7005	14.3184	58.0137	55.3207
49.2184	48.8926	33.9047	14.0841	59.6496	55.8389
48.0337	50.8525	33.5653	14.1593	60.3563	56.6922
47.4285	51.7814	33.7057	14.1697	60.5773	56.9914
46.6673	52.9035	33.7937	14.2523	60.1163	56.2876
45.0022	54.3649	33.6855	14.6441	58.7167	55.2122
43.6735	56.2246	34.378	14.1321	57.6339	53.735
42.6874	57.3418	34.6767	15.0942	55.4295	52.4761
42.4564	59.0103	35.8058	15.9456	52.371	50.6783
41.9719	58.9003	36.2563	16.6754	49.4659	48.3644
42.5798	58.6943	36.6474	17.3041	46.2622	45.7102
42.9983	58.1216	38.049	17.49	43.4629	42.3181
43.4764	57.5418	39.4475	17.8062	39.9218	38.1943
43.9138	55.2142	39.896	17.583	37.0057	34.6989
44.7492	53.5954	40.387	17.0762	34.2069	31.2307
44.8522	53.1612	41.7463	16.1103	31.4209	28.1991
45.2508	52.0857	41.8939	15.2782	29.5298	25.4086
45.5927	51.7634	42.3375	15.3956	28.0195	22.816
46.0971	50.1427	42.5373	15.0173	27.1513	20.6559
46.6841	48.7928	43.2112	15.2211	26.3635	18.7308
46.8835	48.1946	42.8504	15.2568	25.5922	16.7906
47.3344	45.6996	43.2243	15.3525	25.72	15.4873
47.8748	42.3631	43.1158	15.0771	25.7187	14.3751
48.9694	39.2621	43.1992	15.4988	25.6537	13.3078
49.5379	38.077	43.4646	15.5115	25.4993	12.6401
50.4684	34.8665	43.6081	15.4781	25.1765	12.0401
51.5128	31.9507	44.3467	15.3091	25.1654	11.3271
53.249	30.9152	44.0167	15.141	25.069	10.5544
54.081	28.0611	43.5688	15.0612	25.3724	10.1501
55.7324	26.2692	43.5928	15.1165	25.6631	9.6652
56.9959	25.257	43.6064	15.0987	25.9543	9.2204
57.042	25.0689	43.3888	14.815	26.3078	8.4567
57.5406	25.9656	43.4829	14.8928	26.9522	8.315
57.3626	25.0413	42.5859	15.4985	27.5535	8.0805
57.0397	26.5205	42.8935	16.0041	27.9406	7.7224
56.4945	26.1023	42.1226	16.4429	28.0471	7.4739
56.0417	26.6051	40.9996	17.0063	28.5607	7.15
55.601	26.9491	40.8638	17.1808	28.6644	6.7909
55.0509	28.108	41.0891	17.6938	28.8833	6.3586
54.3839	29.3787	41.9615	17.7059	28.8935	6.0771
53.5361	30.4675	42.7273	17.8486	28.8665	5.9037
52.8506	32.992	43.2395	18.8333	28.8219	5.739
52.2513	34.0206	43.5778	19.2223	28.8879	5.2978
50.8544	36.1209	44.3191	20.1375	28.9487	5.1963
49.7822	38.2482	43.5059	20.8656	28.6583	4.9785
48.7922	40.3978	43.2501	21.8401	28.3294	4.9122
46.6779	44.5857	43.0218	22.2275	28.1471	4.7101
44.2584	48.2039	42.6692	21.777	27.7831	4.714
41.5071	51.585	41.7107	22.1442	27.4212	4.6368
38.6509	54.0547	41.1772	21.9832	27.2221	4.5208
36.8974	56.0554	40.8304	21.5951	26.9917	4.4879
35.0326	58.6766	40.5132	21.2221	26.545	4.5266
34.1771	60.2269	40.3217	20.9249	26.5542	4.2992
33.8775	60.2257	39.9888	21.3468	26.2281	4.217
34.1057	61.1575	39.6132	20.9667	26.3542	4.3679
34.6025	61.5143	39.6033	21.1524	26.6277	4.6639
34.6698	59.4831	39.2377	21.7817	27.1507	4.7955
36.281	58.5494	38.4172	21.5385	28.0809	4.8581
37.4266	58.2138	38.3787	21.4661	28.6661	5.3186
38.9137	58.5469	37.5694	21.7176	29.2482	5.5568
40.696	59.2081	37.2554	21.7823	29.885	5.7918
42.0974	61.1757	36.7609	21.7629	29.8872	5.7669
43.4141	63.2006	36.5767	21.7028	29.6644	5.8434
45.387	65.9977	36.5841	21.5482	29.5988	5.7818
47.1757	67.7622	36.7162	21.3314	29.5785	5.6415
49.5423	69.9085	36.7768	21.5536	29.2607	5.2862
52.3084	71.9785	37.285	22.2733	29.1842	4.8313
53.5109	72.5209	36.9533	22.8125	28.9266	4.3815
54.727	70.1727	37.7787	23.1127	28.7523	4.2618
56.0822	66.6445	38.0303	24.127	28.7081	3.8256
56.7968	62.7979	38.8859	24.9966	28.6512	3.7368
57.1376	58.3372	39.9076	26.0671	28.9649	3.5257
58.0169	53.6281	40.7734	26.998	28.6248	3.3433
58.3806	48.3912	40.7574	27.4953	28.4213	3.2623
59.0591	45.2268	41.5542	27.7732	28.0367	3.4228
59.1325	42.4771	41.5668	28.6293	27.8215	3.2884
59.1194	41.4597	41.5319	29.3285	27.4923	3.1524
58.5824	40.3851	42.2054	29.4079	27.5074	3.1564
59.0336	38.8486	41.3772	28.8693	27.8246	3.2329
59.3637	38.1109	41.0471	28.2136	27.375	3.1908
59.7675	37.6215	40.9992	27.7096	27.0976	3.2242
59.8234	36.965	40.4758	26.0299	27.132	3.0696
59.4884	36.8179	40.0984	24.2282	26.7431	3.3064
58.9482	36.2815	39.6249	23.0548	26.7787	3.3009
57.9342	36.5506	38.8054	21.8205	26.7384	3.4398
56.0912	36.876	37.7944	21.1635	26.2382	3.3167
54.309	37.4076	37.4288	20.5265	26.0231	3.1852
53.1573	38.5035	36.4874	20.0114	25.7596	3.4154
51.8386	38.8663	36.1583	20.1104	25.7998	3.3204
51.3173	39.9353	35.5714	20.4937	25.9568	3.2849
51.6083	41.2903	35.206	20.8055	26.0153	3.4215
51.7987	42.669	34.7527	21.4235	26.5575	3.3703
52.1733	43.8663	34.6727	22.7437	26.8313	3.3732
52.4874	46.3984	35.5673	23.9394	26.982	3.3694
53.1603	49.8396	36.0427	25.1728	27.1836	3.3333
52.9477	53.4778	37.0224	25.819	27.419	3.2558
53.3162	58.9227	38.1898	27.4397	27.0767	3.2556
52.6958	64.802	38.7479	29.3004	27.2795	3.3371
52.3739	70.7236	39.0296	30.0105	26.9694	3.3377
51.9301	73.7218		30.7411	26.9633	3.3554
51.557	77.2867		30.9116	27.1099	3.4197
51.8599	78.747		30.3306	27.3652	3.4187
52.5987	78.9716		30.489	27.5939	3.5193
52.8414	81.1498		29.5948	28.2544	3.8722
54.3471	79.7933		28.7026	28.4071	3.9311
56.044	81.7041		28.6386	29.1252	4.1302
57.4692	81.712		27.4777	29.722	4.277
57.8626	84.5748		27.0643	30.2495	4.3249
58.2734	88.249		25.8986	30.7009	4.3259
58.7802	90.7992		25.0488	31.5198	4.3265
58.7248	91.3173		23.4464	32.1723	4.2884
60.0975	92.5584		22.271	32.4568	4.4381
61.6094	91.9079			32.7478	4.3449
63.7328	89.0579			32.5723	4.3521
66.0457	87.9857			32.8232	4.5501
68.4059	85.8862			32.5932	4.7039
71.2738	82.5577			32.2273	4.6951
72.2828	80.8505			32.2543	4.8847
73.6584	79.754			32.1656	4.9873
74.2265	76.5704			32.0668	4.9598
75.2529	75.522			31.9346	5.0224
75.2822	75.1553			31.9578	5.1294
75.8951	72.95			31.7078	4.8991
75.8302	73.9045			31.449	4.7673
77.2116	73.5907			31.2897	4.7397
78.7498	74.7787			30.9291	4.4898
79.0775	76.9817			30.5067	4.3089
79.3909	79.1			30.1972	4.1529
79.0228	78.6723			30.2933	4.0881
78.3524	78.1505			30.908	4.1421
78.1163	76.9587			31.2753	4.1699
77.2577	75.7535			32.5307	4.2226
77.5602	73.6221			33.6603	4.5443
77.7228	73.3379			34.5001	4.5783
78.3249	73.0043			35.7966	4.7645
79.9406	72.1442			36.4005	5.0072
81.848	71.3868			36.9982	5.2936
82.2745	70.2153			37.6434	5.6807
83.8854	70.8137			37.7195	5.9057
84.5428	70.2336			37.4806	6.2919
85.4667	68.7003			37.4909	6.6754
85.9919	68.4342			36.8072	7.0222
86.018	67.2825			36.4261	7.4398
86.0489	65.8485			36.2581	7.5902
86.1083	65.007
85.6163	64.1472
85.3784	63.0983
85.7502	62.9493
87.2297	61.0554
88.5733	61.2688
90.1906	63.7207
91.26	66.648
93.0237	69.0405
94.5268	73.9088
96.2744	77.5466
97.6226	79.8246
98.8593	80.5215
99.6268
99.3858
97.7886
95.2087
92.9035
90.8059
89.1527
88.5495
88.7761
89.5605

## Sheet: Figure 7
Figure 7C														Figure 7F
shScr	Control	CD13-WT	CD13-Y6F	CD13-S8A	CD13-H388A		sh4CD13	Control	CD13-WT	CD13-Y6F	CD13-S8A	CD13-H388A		WT	Y6F
	97.37	100	97.37	94.59	93.55			53.13	96.55	33.33	78.26	86.96		0	0.0994
	96.55	98.57	96.92	96.92	98.36			28.13	83.33	69.7	73.91	90		0.1176	0.0274
	97.06	92.96	93.02	89.74	97.44			19.23	90	76.67	88.89	88.89		0.0857	0.1467
	94.44	95.45	97.5	93.62	98			40	96.3	42.86	73.68	87.5		0.0138	0.1515
	95.92	95.45	94.59	90.16	100			52.78	87.5	27.27	86.21	87.5		0.0343	0.1497
	95.65	96.77	95	96.43	95			32	84.62	63.64	83.33	88.1		0.1081	0.1579
	93.62	96.77	95.12	97.1	95.56			45.45	83.33	66.67	76.47	86.67		0.1	0.2278
	96.23	100	97.22	91.3	96.3			30.43	95	63.33	88.89	85		0.1282	0.1405
	96.43	100	94.92	91.67	92.31			37.5	81.25	33.33	88.24	91.11		0.1	0.125
	95	91.43	96.83	89.47	91.67			38.24	86.11	34.21	79.41	86.84		0	0.2379
		95.65						45.95		57.89				0.2222	0.3654
								41.67		48.65				0.0526	0.2278
								51.72		33.33				0.1111	0.0978
								27.78		47.62				0	0.125
								42.5						0	0.3455
								44.12						0.1471	0.3319
														0.0269	0.0785
														0.0667	0.2945
														0.12	0.2661
														0.1111	0.3578
														0.2222	0.172
														0.0952	0.2327
														0.175	0.2105
														0.1935	0.3031
														0
														0.125

## Sheet: Supplementary Figure 1
Supplementary Figure S1H
	IgG	Par6
CD13	1	2.13519
	1	1.64488
	1	1.67881
Par6	1	3.44957
	1	3.22069

## Sheet: Supplementary Figure 2
Supplementary Figure S2A					Supplementary Figure S2B
shScr	sh4CD13	sh5CD13			shScr	sh4CD13	sh5CD13
1.69987	18.4197	15.4515			17.3333	18.2143	16.1915
3.02789	17.1381	12.8884			13.7349	10.3636	9.48077
					18.1705	10.4526	19.4737

## Sheet: Supplementary Figure 3
Supplementary Figure S3A										Supplementary Figure S3B
Adhesion			AMIS			PAP				Adhesion	AMIS	PAP
Position	CD13 pixel intensity	Ecad pixel intensity	Position	CD13 pixel intensity	Ecad pixel intensity	Position	CD13 pixel intensity	Ecad pixel intensity		0	-0.66	-0.78
0	27.0001	44.0001	0	14	21	0	21	49		-0.43	-0.67	-0.85
5	30.0625	45.3335	0	13.0685	20.0688	5	19.3356	50.8663		0.07	-0.61	-0.58
10	30.261	45.9	1	13.9962	20.133	10	20.1474	45.9117		0.29	-0.28	-0.82
14	28.4667	47.6291	1	13.2049	20.7964	14	19.9158	45.0428		0.31	-0.45
19	26.7351	46.3976	2	13.7935	20.9976	19	20.9906	42.456
24	24.9398	45.3193	2	13.0111	20.0088	20	20.8115	40.3424
28	28.9575	47.9463	3	12.2125	19.2105	21	21.1448	41.1364
33	27.6954	48.8851	3	12.5271	20.3815	22	19.0325	39.7798
37	26.4271	48.0577	3	11.9451	20.5965	24	17.6739	37.4091
47	30.2298	53.8317	4	11.6027	21.1894	29	19.7653	33.5975
51	31.2448	53.5116	4	11.0191	19.379	34	19.8985	33.4628
55	27.5219	54.7873	5	12.2326	20.7675	39	19.5168	31.8059
60	27.9471	55.6914	5	12.0054	21.7665	44	19.0281	34.032
64	27.985	57.7671	6	12	20.4477	46	18.2848	33.8073
69	28.5869	55.1607	6	10.9644	21.042	46	19.9263	37.5767
73	26.5441	54.2927	6	13.8981	21.9669	47	19.2679	38.8602
77	27.5903	54.6809	7	13.0309	22.8405	52	19.5363	39.5984
82	29.3285	54.9413	7	13.7106	24.0784	57	19.6385	41.0696
86	29.2488	51.1095	8	14.7549	23.0477	62	19.6668	41.8237
90	24.9504	55.9972	8	16.1465	21.3369	67	17.2331	42.0544
94	26.7219	60.3614	8	16.0004	23.8818	68	16.9142	44.4439
98	27.8915	56.4835	9	16.9535	22.4715	70	15.6851	42.3883
103	28.0101	51.8742	9	17.5104	20.12	71	14.0335	41.002
107	26.2835	49.5752	10	18.4192	20.5029	72	15.912	40.3551
111	28.5806	53.9351	10	18.0215	22.8722	77	14.8108	38.0585
115	30.8084	58.1983	10	17.6921	23.9446	82	14.0118	38.0187
119	30.5495	55.8261	11	18.916	23.5675	87	14.2461	38.2497
123	32.5985	52.0123	11	18.2516	24.713	88	14.9605	36.1232
127	28.6044	47.3522	12	17.1995	24.1824	89	14.671	36
128	30.7742	46.7481	12	18.8761	24.9403	90	12.0071	35.7269
129	30.4042	46.946	12	18.0623	23.1329	91	13.3887	35.6121
130	29.8228	47.1356	13	16.0132	24.8048	96	14.7545	37.5065
131	27.6227	45.8261	13	15.9818	24.1812	101	13.5393	34.992
131	30.0058	48.3788	13	13.0157	26.795	106	13.9675	36.3491
132	29.1178	46.6482	14	13.9282	26.758	112	15.5615	39.2886
133	29.3565	46.9828	14	13.0775	24.2071	113	17.9798	39.6266
134	31.5136	46.8107	15	14.8406	25.0897	114	17.3208	40.1892
135	29.7654	48.2512	15	12.7405	25.4549	115	17.6569	42.8809
135	32.6968	45.5506	15	13.8714	24.5104	119	15.3569	41.9163
136	32.6087	43.0951	16	13.8278	25.846	125	16.4297	42.9555
137	34.3852	44.1396	16	13.6784	24.5024	129	18.0713	41.8029
137	30.287	45.6393	16	13.9587	25.1654	135	17.7844	40.8928
138	32.4053	40.7887	17	14.374	27.3661	136	18.0302	39.9068
139	32.2302	39.1858	17	14.153	24.2279	137	18.892	39.938
139	33.6811	39.9935	17	16.5167	24.8294	138	20.8198	39.9817
140	32.48	38.48	18	16.986	25.0173	140	18.6271	42.1093
140	31.5686	35.9851	18	16.0359	25.9458	145	19	43.3058
141	31.3559	38.5823	18	14.5348	26.1264	149	18.7506	42.0691
141	30.8797	36.949	19	17.119	27.8079	154	17.8731	42.0978
142	27.9572	38.0346	19	17.453	28.1976	155	17.6754	43.9116
142	28.222	37.5858	19	16.7488	28.3121	156	17.4809	45.011
143	27.3117	38.9657	20	16.9557	28.3724	157	19.8551	43.1644
143	25.9004	37.5728	20	18.2909	30.4464	158	19.649	42.3835
144	26.6431	36.3699	20	19.3181	29.1611	163	19.3479	42.4553
144	28.8659	36.7362	21	17.7872	29.7183	169	18.2941	44.4297
145	26.0267	36.4252	21	16.8017	29.6615	173	19	46.234
145	26.0558	37.4364	21	16.7908	30.601	179	19.5042	44.9219
145	24.0306	36.3401	22	15.7515	30.7916	180	21.5578	44.5705
146	24.1457	34.123	22	16.7978	30.7344	181	18.5175	41.5033
146	25.0068	35.1991	22	17.1966	27.6341	182	18.0817	40.8413
146	26.1615	36.5202	23	17.0112	27.0101	186	19.2218	42.5583
147	24	32.275	23	17.8072	26.9423	192	18	41.2429
147	23.9521	36.8159	23	16.1504	28.3869	196	17.9891	42.232
147	23.0236	33.9813	24	17.2022	28.5921	202	15.376	40.0594
147	24.6556	38.3241	24	15.7574	26.1315	202	13.7411	38.472
148	25.0056	39.0969	24	16.8299	25.9534	204	14.1147	36.4703
148	26.8245	41.4022	25	15.6006	25.3336	205	15.5573	37.6357
148	25.0422	41.2749	25	15.9194	25.1599	206	15.6859	38.9799
148	24.9187	42.0341	25	15.5951	26.2006	211	16.1342	38.1694
149	24.5984	42.5328	25	15.2423	25.8398	216	18.698	40.578
149	24.9595	41.1767	26	15.0485	28.5038	221	18.3662	40.7791
149	22.0054	46.8795	26	13.3145	26.1226	222	19.4004	43.0239
149	24.1673	43.8116	26	15.1676	29.2253	223	20.0792	45.0754
149	24.9937	44.5018	27	14.8735	28.2477	224	20.5155	44.0485
149	23.4956	42.9219	27	14.9746	29.5298	225	19.2498	47.9791
149	25.3045	47.1071	27	15	30.821	230	17.1217	52.1667
149	27.3536	47.9927	28	15.8503	30.0855	235	17.9393	50.2989
150	25.7419	48.8226	28	15.2717	30.9901	240	16.7392	50.0462
150	26.307	48.433	28	15.1885	32.3601	246	16.6944	47.5221
150	26.1132	46.675	28	16.9051	32.5381	247	16.9771	48.4888
150	25.5898	46.9634	29	17.3215	34.238	247	16.2947	46.4089
150	23.4589	45.4159	29	17.0696	35.2783	248	15.149	47.0373
150	25.3053	43.5355	29	17.1488	33.3714	253	15.4179	48.1509
150	23.1656	39.1664	29	18.2259	33.433	258	15.264	48.7085
150	22.4649	36.441	30	18.445	32.2954	263	16.6505	49.4575
151	23.333	38.3925	30	19.1576	29.8455	268	16.7838	50.0487
152	19.8334	35.2406	30	17.5293	30.8984	269	15.8078	50.5667
153	20.6073	39.7451	30	17.7787	30.7492	270	16.6145	50.9835
154	22.9112	41.2637	31	17.3127	30.7729	271	19.7276	48.5622
155	22.3809	40.6585	31	18.4933	29.5708	273	20.4372	50.4669
155	22.3885	40.1012	31	18.984	29.8086	278	20.9632	51.4783
156	23.7843	43.4399	32	17.3333	30.8069	282	22.2424	49.1094
157	22.0978	45.0358	32	17.6285	33.0561	287	20.5787	49.1979
158	21.7692	42.3283	32	16.9389	29.7752	288	22.6458	50.8974
159	21.2352	42.8987	32	15.8459	28.5951	289	25.4113	49.2002
160	21.5803	45.1458	33	14.9325	28.7543	290	23.223	51.3191
161	22.5849	43.6848	33	14.5097	27.356	291	24.6935	49.7344
162	20.3086	40.5072	33	13.5358	25.4146	296	23.6106	47.5885
162	23.6443	44.6756	33	12.285	23.9174	301	23.2146	48.2546
163	23.2336	43.9027	33	11.8651	22.66	306	22.2073	47.2403
164	26.0369	41.5538	34	11.1945	22.0973	312	25.5826	42.8774
165	24.2343	40.122	34	11	20.4235	313	26.2543	43.4238
166	21.7474	39.3712	34	11.3495	20.5258	314	26.2577	44.119
166	22.1605	39.9237	34	10.6109	21.1212	315	27.1365	44.639
167	24.1729	40.3166	35	10.6244	20.8288	320	27.8243	42.0545
168	25.4902	40.8776	35	10.9147	19.5843	325	31.5661	40.5294
169	24.7222	41.6669	35	11	20.2383	330	31.3514	43.7988
169	25.5154	43.9146	35	9.76262	20.2539	335	34.1829	44.1521
170	27.0826	42.1499	36	10.6318	20.8159	336	36.2751	42.5011
171	24.9162	41.647	36	10.3987	22.4697	337	35.0603	41.4912
172	24.2876	39.1828	36	10.8602	22.2069	338	35.8041	38.4492
172	24.7869	43.9732	36	11.0199	22.0155	339	37.9096	36.1264
173	27.937	39.0241	36	11.8243	20.5023	344	38.9083	34.2415
174	28	42.8764	37	11.9759	23.9657	350	39.0789	30.4214
174	28.8832	43.7424	37	12.0665	27.0671	355	44.2365	29.6631
175	27.5051	45.513	37	13.4535	26.0879	356	49.4274	28.5435
175	29.106	44.3343	37	12.5739	26.5738	357	56.8991	25.7897
176	27.1143	44.2674	38	13.0332	27.5077	357	60.8844	24.447
177	26.1719	43.2747	38	13.3099	27.1592	359	71.7943	24.7465
177	26.8207	44.235	38	12.8085	28.2623	364	76.167	22.5784
178	25.9483	46.1506	38	13.363	29.8201	369	77.7347	22.0838
178	25.5547	45.7146	38	13.4741	28.8364	374	84.4608	21.5095
179	27.7056	46.0802	39	11.9735	29.2608	379	87.5733	19.7192
180	30.9283	47.5021	39	11.4331	27.2754	380	83.504	19.4608
180	30.282	47.6855	39	11.5486	27.2141	382	92.664	17.0087
181	29.5086	52.09	39	11.4269	29.5836	383	91.5956	17.8065
181	28.2339	54.4729	39	11.075	27.808	387	90.4135	15.8824
182	27.3301	58.1893	40	10.2406	27.0488	392	91.3385	15.4975
182	32.7277	56.1702	40	9.57378	27.2302	397	87.1601	17.4271
183	29.976	50.4007	40	9.71053	28.135	402	81.5458	18.009
183	31.0023	52.9618	40	9.96958	27.4933	403	82.1518	15.1774
184	30.031	51.6115	40	10	26.2245	404	81.8144	14.3675
184	31.3545	52.2216	41	10	27.4542	405	88.0525	16.2146
185	32.2252	51.4021	41	9.24727	28.7527	407	91.4626	14.9197
185	30.4305	51.2665	41	10.4553	26.841	412	96.0836	13.2641
186	32.2178	47.9195	41	9.55461	25.3881	417	97.3945	12.2353
186	30.6111	47.7244	41	10.42	24.6455	422	96.7418	13
186	30.3805	46.0989	42	11.3897	22.6773	427	102.49	12.7976
187	28.6727	44.5202	42	11.4956	22.8131	432	99.0625	11.427
187	28.9989	44.1586	42	12.1474	23.7461	437	105.387	13.7924
188	27.1764	44.3587	42	12.0783	23.7712	442	99.2072	12
188	27.4632	41.7781	42	12.9022	21.4212	447	91.1671	12
188	26.8722	39.0585	42	12.2878	20.8866	452	89.2258	11.9811
189	27.6007	40.7434	43	13.4651	21.7053	456	81.3862	11.6687
189	27.0767	42.1749	43	13.622	22.0363	461	78.3415	10.7383
189	23.9719	38.408	43	13.2302	20.6426	466	77.1336	10.752
190	27.3662	36.4787	43	14.7348	20.9966	471	77.6523	10.8994
190	24	35.1022	43	14.854	20.3555	475	66.7522	10
190	23.7481	35.6875	44	14.3946	19.6712	480	70.3564	10.0631
191	23.2842	31.6245	44	13.4945	20.7602	484	70.6563	10.5826
191	23.6137	32.0573	44	14.2485	20.7809	489	68.1327	10.4416
191	23.2232	31.1834	44	14.2941	21.4622	494	74.0062	10.4892
192	23.4143	31.3486	44	14.0237	21.8882	498	69.523	10.0024
192	26.4286	29.3943	44	14.6107	23.39	503	73.5443	9.92036
192	25.6069	34.5852	44	14.9894	22.5468	507	71.3438	9.59216
192	22.6949	31.194	45	12.8638	23.4467	511	74.7006	10
193	23.937	32.7834	45	13.5821	22.5912	516	75.5151	9.88311
193	25.3737	32.2401	45	14.7665	23.2784	520	73.1989	8.77465
193	25.923	31.6738	45	15.5839	24.3357	525	75.2459	9.24323
193	25.1183	33.042	45	15.2094	24.2936	529	77.2646	8.33798
193	24.5264	30.2231	45	15	24.1231	533	73.2994	8.61804
194	24.1766	27.9867	46	15.7216	25.6801	537	74.4789	7.59917
194	24.3661	28.0973	46	16.4445	26.0654	542	77.0074	8.71699
194	24.109	30.3604	46	15.75	26	546	76.454	7.89062
194	24.9313	31.5136	46	15.5099	24.2206	550	75.73	6.86499
194	26.0583	29.5541	46	15.8867	25.251	554	76.2164	7.01088
195	26.8354	27.0565	46	14.9153	24.5273	558	78.423	6.99673
195	26.0477	28.0477	46	15.0963	24	562	80.0804	6.13828
195	28.0502	28.9318	47	15.8095	23.0495	566	80.6834	6.79893
195	27.8143	26.0024	47	15.7954	22.7719	570	78.5444	5.09003
195	27.3572	25.396	47	16.4716	22.4707	575	83.1962	6
195	31.3269	28.7866	47	14.9497	20.9342	580	76.1524	6.08344
195	31.4781	32.5426	47	15.4612	20.3703	585	77.135	6.8261
195	34.9291	35.4186	47	15.3616	19.9877	590	77.4017	6
196	36.8478	32.5906	47	15.6858	20.5462	595	73.7554	6
196	37.1119	31.0913	48	15.2926	20.2855	599	71.087	5.92884
196	39.4573	36.7703	48	15.6749	20.7001	604	75.4828	5.26424
196	37.5462	33.9231	48	15.9102	18.9882	609	73.859	5.75494
196	32.0548	38.9303	48	15.3528	18.8803	614	75.5113	5.77196
196	35.1386	33.039	48	15.4983	19.7566	618	78.3701	6.3056
196	34.3926	34.8769	48	14.4605	19.6233	623	76.4987	6.42023
196	31.6822	36.2461	48	14.894	20.1403	628	78.6959	7.21402
196	31.016	35.9322	48	14.6437	19.4576	632	82.1389	6.68756
196	31.5264	38.3408	49	15.909	20.11	637	81.3432	7.57324
196	32.3184	38.2993	49	15.1882	20.3864	641	80.7041	7.49778
196	33.5045	38.5608	49	14.8576	23.2264	646	82.9144	7.00209
196	29.8471	34.6314	49	15.3565	22.808	650	80.877	7.09239
196	28.822	33.6285	49	15.4765	22.075	655	86.0651	8.42136
196	30.1395	34.1185	49	15.934	22.9907	659	84.816	7.03429
201	31.5353	35.938	49	16.7011	22.5016	664	85.4145	7.44067
206	30.399	36.4663	49	16.7948	24.142	668	80.9481	7.94193
211	30.0133	36.3856	49	16.9219	26.1092	672	85.833	7.44451
216	27.9469	34.2623	50	16.3128	26.1738	677	83.2117	8.6994
221	27	34.998	50	16	25.2753	681	79.0671	8.67202
226	27.2493	34.57	50	16.685	26.1859	685	83.0251	7.9403
231	27.1383	35.1818	50	16.9575	27.5597	689	83.2394	7.34958
236	26.5444	37.0835	50	16.3227	27.96	694	79.7509	8.85866
241	25.4528	37.9254	50	16.6597	28.7884	698	78.9195	7.20332
246	23.9809	38.0883	50	18.3357	27.9848	702	76.6817	8.04367
251	24.219	39.7271	50	19	28.819	706	76.1438	9.99324
256	25.5614	40.1995	50	19.8859	28.0462	710	83.0619	9.94171
261	25.7466	39.4441	50	20.0379	28.7957	714	75.1699	9.9741
265	25.4437	40.4947	50	19.3239	29.2215	718	76.0609	9.91931
270	25.4976	39.0533	51	18.9626	28.5846	719	77.4732	9.26892
275	25.2663	38.7115	51	19.644	30.0396	720	81.7652	9.87646
280	25.7194	39.2941	51	19.5281	30.8926	720	82.3763	11.2813
285	26.5996	40.86	51	20.4931	32.6798	721	83.0211	10.6451
290	26.935	42.0757	51	19.992	31.1611	721	81.6165	12.0945
295	25.4692	41.0647	51	19.1486	33.2477	722	82.9532	12.8103
300	24.3382	40.1793	51	19.1386	33.2517	722	79.1807	14.3015
305	23.4135	40.7046	51	19.2591	32.8156	722	75.8935	15.5253
310	24.8699	40.0689	51	19.9743	32.4595	722	78.8169	15.9785
314	23.0732	41.8277	51	19.9139	32.1452	722	74.1547	14.9991
319	21.4891	40.0275	51	19.786	32.2377	723	71.482	14.8525
324	23.7641	36.9799	51	18.6182	31.1738	724	73.947	14.7364
329	24.8166	36.449	52	18.0792	32.0434	725	68.6348	13.6968
334	24.5633	37.8227	52	18.0247	33.4194	725	66.8341	11.3764
339	24.9747	39.3792	52	17.9832	31.3444	726	67.56	12.1211
344	25.041	40.7246	52	17.95	32.0329	726	69.9734	10.3538
348	25.0711	38.9032	52	16.5698	33.614	726	66.8233	9.02582
353	23.4689	38.8745	52	15.8841	34.5004	726	68.5975	9
358	23.64	37.9856	52	16.2785	33.4058	726	67.0538	8.93091
363	25.5499	39.7937	52	15.095	34.4228	726	69.8239	8.84284
368	24.9192	43.2298	52	14.6635	35.6547	731	66.2255	7.06259
372	23.458	45.2249	52	15.0923	34.9117	736	66.1136	7
377	24.3145	45.8071	52	15.3161	33.4019	740	67.1942	7.74314
382	26.1971	46.0248	52	15.33	33.3148	745	63.6817	7.99938
387	27.4846	43.3262	52	16.8127	33.6346	749	63.3903	9.13394
392	25.8136	44.5371	52	16.86	34.464	753	58.9035	8.99318
397	25.2751	41.999	52	16.2144	36.6692	758	55.7828	9
401	26.2684	38.903	52	17.0855	38.0074	762	55.8605	10.0083
406	25.8315	39.9506	52	18.6864	38.6158	766	53.2802	10.0103
411	23.5324	38.6685	52	20.2102	40.7391	771	59.3169	10.0101
416	25.4118	40.1292	53	20.261	41.0867	775	57.0568	9.29145
421	24.9084	39.2497	53	21.1373	40.488	780	55.4827	10.5448
425	25.223	38.5101	53	21.7093	43.2525	785	53.7238	10.3104
430	24.5815	33.3364	53	22.2947	44.5372	789	53.1822	10.0098
435	22.6988	31.1058	53	25.8836	45.9117	794	51.1709	11.1803
440	26.0777	32.7073	53	25.4489	47.4691	798	50.563	11.0312
444	25.8742	34.7859	53	24.6654	48.0141	802	50.5021	12.0146
449	23.8301	36.2208	53	26.4581	48.6027	806	50.1175	13.6515
454	23.8876	37.1472	53	26.7219	49.6887	810	55.215	13.9516
459	25.5257	37.2472	53	26.4574	50.8402	811	53.3665	14.9687
463	25.1511	36.8837	53	26.8501	53.0911	812	52.8848	14.6199
468	27.3215	37.7045	53	24.8793	52.8326	812	51.7805	15.5672
473	27.8632	37.8632	53	23.1438	52.7383	813	49.6643	17.6749
478	28.3989	38.2092	53	24.4767	53.5489	813	46.0137	17.3849
482	29.202	38.7831	53	24.0331	53.4341	813	50.8259	18.2296
487	27.616	38.3058	53	22.6956	53.5009	814	49.7841	18.5474
492	27.9829	36.4254	53	22.2035	52.1902	814	50.1361	18.7545
497	29.9148	36.9579	53	22.0144	51.3171	814	49.2218	18.9618
501	29.3584	37.0547	53	21.1729	52.0226	814	50.5695	19.8429
506	29.0661	37.4485	53	20.39	52.1209	815	51.3144	18.8434
511	31.0237	37.7827	53	20.13	50.7856	815	51.4583	20.2421
516	31.0314	36.2589	53	20	49.8633	816	51.1898	20.4764
520	30.783	35.4521	53	19.8549	47.501	816	53.2647	22.0778
525	30.6383	40.0031	53	19.1959	46.2483	817	52.5926	20.7227
530	29.3605	37.3763	53	19.119	44.4098	817	47.6478	21.6486
535	26.7123	39.3787	53	19.6287	43.4776	817	52.6337	20.159
539	27.9955	39.6988	53	18.1437	41.4092	817	55.3316	20.5946
544	25.4404	40.338	53	18.2236	41.8366	817	55.9115	20.3099
549	29.366	39.7594	53	19.0186	41.2451	822	57.9426	21.1774
553	27.3008	42.6819	53	18.9423	38.9707	827	58.8888	18.6652
558	24.4724	40.6247	53	19.0307	36.8041	832	60.2482	18.7297
563	24.2034	41.8991	58	18.0894	36.7414	836	60.5687	19.8172
568	23.4119	42.2465	63	19.1475	36.8107	841	61.1492	19.6579
572	26.2195	37.0246	68	20.9792	35.4895	845	60.6797	17.9141
577	25.9325	39.0266	73	21.5387	35.3867	849	57.2563	19.3079
582	28.1057	36.6885	78	20.872	36.7178	853	59.5334	18.9476
586	28.4398	39.2969	83	21.8834	35.5781	858	57.999	16.1363
591	24.3645	34.5342	88	21.2097	34.4491	861	57.1126	16.4859
596	25.7811	38.284	93	20.5844	35.1409	866	57.2919	16.3431
600	26.6464	37.6731	98	21.0789	36.0365	871	54.8152	15.1204
605	26.2498	36.3811	103	20.6289	35.3538	876	56.7689	14.3842
610	22.5083	32.5819	108	20.7255	34.0525	880	58.2854	14.3864
614	25.0778	34.3675	113	21.1742	35.6867	885	55.4423	14.1365
619	21.2714	36.9004	118	20.7975	36.2285	889	56.0073	12.427
624	21.1544	34.916	123	21.9446	33.9424	893	55.2443	12.0759
628	19.9641	37.3695	128	21.8265	34.6236	897	57.3303	13.2135
633	22.1376	36.5278	133	21.0189	35.4899	901	60.3738	12.0188
638	24.9326	34.1317	138	21.6466	36.7816	905	59.9203	11.5998
642	23.8531	35.7496	143	22.01	36.8192	906	60.4878	11.2154
647	23.137	34.7496	148	22.5807	35.5395	907	61.2567	10.7375
652	22.3872	33.8815	153	22.3296	34.13	907	59.6114	10.0334
656	24.5222	36.7738	158	20.7754	35.7119	908	62.9259	9.49652
661	24.9053	32.002	163	20.2084	37.2527	908	62.3077	9.14617
666	25.0721	31.6396	168	20.3197	38.0714	909	61.7915	10.0652
670	27.3746	33.399	173	18.9508	38.1837	909	62.3166	10.3117
675	24.6897	31.8783	178	17.4195	38.3759	909	65.2554	10.5114
680	27.6289	34.9362	183	16.9416	39.0314	909	68.7375	10.385
684	29.8885	32.0097	188	17.1373	39.608	910	70.2763	10
689	24.4624	32.0901	193	15.9957	40.6221	910	70.8221	9.813
693	25.8882	30.3477	198	15.5831	40.7001	911	71.9114	9.40668
698	26.659	35.6492	202	16.1919	40.8914	912	69.5874	9.45769
703	28.5433	33.4633	207	15.5081	42.2049	912	69.1727	8.92671
707	26.0371	32.5716	212	16.5469	42.5	912	69.401	9.05295
712	25.6661	33.649	217	16.4631	42.6499	913	69.4313	8.1156
716	24.3232	32.6039	222	15.8045	42.6222	913	70.0157	7.62878
721	28.6184	29.52	227	16.0484	42.3924	913	70.5533	7.97432
726	26.1069	28.0611	232	16.7302	45.2642	913	72.0358	7.45957
730	23.9616	30.8602	237	17.0497	45.9695	918	68.6146	7.11395
735	24.2258	29.3517	242	18.1323	48.6362	922	67.0907	6.78843
739	24.9605	29.1334	247	18.4118	51.3379	927	65.5186	6.50141
744	24.5575	27.6158	252	18.5648	53.8242	931	65.558	7.2186
749	24.5209	25.2192	257	20.6945	56.5648	935	66.0661	6.96469
753	23.58	29.7582	262	21.4352	57.5648	939	65.2496	5.98118
758	21.7449	29.6507	267	21.5648	59.6945	944	62.0092	6
762	23.7612	27.2414	272	21.4352	63.824	948	59.8838	6
767	24.0838	26.294	277	21.5648	65.4352	953	59.9017	5.77772
771	24.0244	24.8458	282	24.2593	65.0001	957	59.2553	5.19157
776	25.1733	27.9281	287	25.4352	66.1297	961	57.0498	5.41089
781	22.4431	30.4709	291	26.1296	70.3889	965	55.2974	5.99353
785	21.5032	26.7171	296	25.8703	77.5186	969	57.4051	5.94533
790	19.3286	24.8111	301	23.8703	79.3055	970	62.0223	5.4389
794	19	24.3763	306	23.5648	78.5648	971	61.1467	5.39117
799	18.9414	24.1977	311	24	79.5648	971	57.6724	5.71535
803	18.1715	22.5295	316	22.8704	81.6944	971	60.7673	5.92556
808	18.9652	25.0521	321	20.3056	84.1296	971	62.2615	6.09036
812	16.6713	24.1143	326	20.1296	84.4352	971	61.2764	6.06183
817	17.4172	25.0627	331	20.4352	85.6945	972	63.7371	6.59576
821	17.8797	22.5762	336	21.1296	85.8703	972	69.672	7.66085
826	20.012	24.9545	341	19.176	84.4352	973	75.7519	7.67279
830	17.7528	24.4925	346	17.5648	85.6945	973	81.2153	9.25548
835	18.0525	23.0422	351	16.8704	85.3056	973	85.4971	8.63202
839	18.0238	24.4931	356	16	86.8241	973	81.7361	8.22624
844	18.672	27.2614	361	15.4352	89.5648	978	77.6098	8.6254
848	19.4871	28.0496	366	14.4352	89.9999	983	74.3536	8
853	18.9108	29.4035	371	14.5648	88.8704	987	74.7181	7.90359
857	17.6724	26.3627	375	15	86.8703	992	75.3593	7.66795
862	18.839	27.1791	380	14.4352	87.6944	996	70.7683	7.45771
866	21.7892	28.9886	385	15.1296	89.5648	1000	70.2905	8
871	21.6699	28.9492	390	14.3055	88.3055	1004	70.2668	8.25206
875	21.9675	28.7391	395	13.5648	86.4352	1008	62.997	9.43755
880	22.5246	30.3661	400	14	86	1013	61.2215	9.48438
884	23.6921	30.2608	405	14.5648	86.5648	1017	61.8455	8.92593
889	25.4489	27.7997	410	15.5648	87.5649	1021	56.3085	10.5945
893	25.8058	31.0416	415	15.4352	90.2592	1026	54.9381	10.9156
898	26.6171	30.2026	420	16.1297	86.9164	1029	53.9676	10.3331
902	26.4414	27.4051	425	16.4352	85.8241	1030	53.2053	11.2644
907	26.4571	27.7717	430	15.4351	88	1031	56.1107	11.1954
911	25.3536	29.3503	435	15	89.6945	1031	54.5028	11.5996
916	27.2581	29.6076	440	14.4352	91.5649	1031	56.2646	12.7078
920	28.0117	30.2129	445	14	97.0835	1032	55.8677	12.0101
924	28.3843	32.0259	450	14	102.694	1032	53.9277	12.957
929	27.5252	32.1751	455	15.6945	104.565	1032	57.3464	12.9968
933	25.8139	33.665	460	16.4352	104.435	1033	55.0555	13.6261
938	25.1791	34.5913	464	14.8703	105.695	1033	55.3893	12.087
942	27.77	35.2627	469	15.1296	108.13	1034	55.611	14.5461
947	28.7628	35.6518	474	16.5648	108.435	1034	54.1758	12.0284
951	28.6203	35.1808	479	16.4352	106.87	1034	52.1198	11.999
956	28.478	34.7151	484	16	109.389	1034	52.6577	11.828
960	29.9825	37.7186	489	16.5648	105.222	1039	52.3933	10.8007
965	29.4615	37.635	494	15.8704	99.4352	1043	53.2317	11.3538
969	30.4369	36.3841	499	15	97.3055	1047	55.3077	12.1587
973	33.0946	40.2276	504	16.6944	95.4352	1052	53.9385	12.9369
978	31.8783	39.1423	509	16.8703	95	1056	53.9902	13.0547
982	30.3014	37.2462	514	16.5648	93.8704	1060	58.1192	14.4019
987	28.7026	37.694	519	15.8703	92.4351	1064	62.8476	14.4524
991	28.1607	37.9433	524	15.5648	89.7407	1069	64.423	15.4667
996	29.9958	39.3602	529	16.5648	87.4351	1073	62.4933	17.4474
1000	28.1069	39.8768	534	17	89.8241	1078	65.466	20.7017
1004	24.993	38.4868	539	16.4352	86.3521	1082	66.9732	20.085
1009	24.7679	37.298	544	16	77.4814	1086	61.0652	22.01
1013	23.6021	36.2889	548	17.1296	74.5648	1087	67.3566	24.4397
1018	23.7161	38.8291	553	17.4352	72.7407	1087	64.4606	26.2036
1022	22.6229	38.6623	558	17.5648	69.8704	1088	63.0219	26.8558
1027	22.7505	36.8036	563	18.5648	70.1297	1088	61.593	27.9388
1031	24.5312	41.5421	568	18.955	68.5482	1088	58.9482	29.0985
1036	23.5672	41.9892	573	19.2076	66.1503	1088	58.6495	28.3352
1040	23.4453	39.6407	578	18.7324	65.6034	1088	55.9476	27.2801
1044	24.8513	40.7507	583	18.8001	65.7265	1089	57.5044	27.3522
1049	25.0993	42.1133	588	19.9702	65.9978	1089	58.1907	25.8536
1053	24.4437	42.3845	593	21.7515	66.4935	1090	57.8274	23.9779
1058	25.1911	41.9216	598	22.1756	66.0713	1090	60.2526	21.8361
1062	24.4917	42.4396	603	22.4047	67.6842	1090	60.1921	19.7611
1067	24.803	41.2649	608	23.8822	68.7743	1090	64.0444	17.3681
1071	26.7043	42.2456	612	25.2953	69.4929	1095	68.1224	17.081
1076	24.776	40.1804	617	27.1937	73.0559	1099	67.4501	16.7095
1080	24.0192	37.008	622	28.1794	75.9758	1104	68.7354	16.1175
1085	26.3172	36.9247	627	29.7183	75.5436	1108	71.9144	16.8172
1089	27.2825	34.6502	632	32.2571	76.0356	1112	71.4316	16.7054
1094	27.0626	33.6072	637	32.9905	77.1235	1116	65.4761	16.0017
1098	27.5427	33.8155	642	33.0359	76.5173	1121	66.4473	16.3002
1102	28.7669	33.3198	647	32.4053	75.472	1125	68.3558	16.2776
1107	29.6109	33.0036	652	32.8561	74.2971	1130	68.8867	15.5364
1111	29.9464	34.0215	656	33.864	73.4218	1134	70.9566	14.2061
1116	31.1196	33.4973	661	34.2246	69.8439	1138	70.5787	13.833
1120	30.1019	33.0798	666	33.5687	69.1914	1142	70.1987	12.6714
1125	30.4277	31.8841	671	35.4647	66.3547	1146	69.5042	10.8715
1129	30.0202	31.2611	676	36.7912	68.3295	1147	70.0297	9.93422
1134	29.1678	30.0251	681	36.3242	65.2287	1147	71.4398	9.68226
1138	29.9326	31.5851	685	39.6039	63.0902	1148	73.3929	9.75478
1143	28.8168	33.4216	690	41.4513	62.7558	1148	73.8852	9.21906
1147	29.1401	34.0648	695	40.9605	62.9952	1148	72.5454	9.03855
1152	29.2803	34.9301	700	43.4217	61.6517	1148	72.2816	9.03449
1156	27.3436	34.9327	705	47.5891	60.1778	1149	74.0435	9.1674
1161	31.0893	36.2286	710	50.9651	59.955	1149	71.6923	9
1165	30.9691	34.977	714	56.7406	57.5134	1150	69.2475	9.13655
1170	31.2262	35.0731	719	59.6339	54.2589	1150	67.2813	9.88245
1174	28.2233	35.5897	724	61.8475	52.2711	1150	69.1539	11.4062
1179	28.6349	35.9846	729	68.4253	50.5192	1150	65.6087	12.1937
1183	28.57	34.1893	734	71.4189	47.3803	1155	61.5543	12.8111
1188	27.0668	34.1425	738	71.0725	47.5267	1159	59.8614	13.412
1192	25.7916	33.9286	743	72.3478	45.195	1164	58.4106	16.2488
1197	25.6468	33.4216	748	75.2014	41.5446	1168	57.3776	15.2675
1201	25.6774	32.9212	753	75.3596	37.7058	1172	57.7773	16.5262
1206	24.453	31.8661	757	73.9421	36.2133	1176	56.3426	15.2065
1211	25.7388	32.2625	762	75.2239	32.6165	1181	55.18	14.4995
1215	23.7376	34.3922	767	77.1786	29.0918	1185	51.7153	14.7067
1220	21.5621	33.6971	772	76.1367	26.2335	1189	47.4804	14.7423
1224	21.7192	30.5308	776	76.726	26.8121	1193	50.0139	13
1229	22.7022	29.2819	781	76.4333	23.1943	1194	49.5103	12.9154
1233	23.7583	29.1702	786	74.0462	22.0994	1194	55.0994	10.9889
1238	25.687	31.0273	791	75.1514	21.9419	1195	54.0012	10.2637
1242	26.1389	31.3689	795	69.5054	21.1594	1195	55.09	10.9792
1247	26.4337	31.6293	800	73.9164	19.9104	1195	60.5905	9.08691
1252	29.0364	33.3729	805	74.792	18.9606	1195	61.037	9
1256	27.733	31.3263	810	71.7251	18.4951	1196	65.6271	9
1261	27.1343	30.6981	814	70.5043	19.2987	1196	70.6089	9
1265	28.2703	30.4191	819	71.2174	19.0708	1196	68.3472	8.17668
1270	26.8174	31.4668	824	66.188	17.4411	1196	71.1919	8.82229
1274	25.3923	32.142	828	67.3453	17.9893	1200	74.3845	8.49075
1279	24.9266	31.1375	833	71.2807	17.6942	1205	73.501	8.26088
1284	25.3871	32.8888	838	70.0024	15.0038	1209	73.4649	8.28717
1288	25.186	32.6391	842	69.8652	17.1234	1213	70.4496	7.24146
1293	25.3608	31.8143	847	65.9305	14.07	1218	70.0433	8.59178
1297	26.0492	32.6468	852	66.9772	14.8216	1222	71.2721	8.27942
1302	26.6004	33.851	856	65.7506	17.339	1227	67.9564	8.6991
1307	24.9903	35.9618	861	65.7283	18.0782	1231	66.2643	9.35191
1311	23.6323	36.2534	866	66.5022	17.2374	1235	64.44	9.0329
1316	24.5454	36.5683	870	66.9694	16.0913	1236	64.1716	9.87366
1320	26.3792	38.7534	875	67.2169	15.0817	1236	61.4435	10.1044
1325	26.5815	38.8313	880	63.8871	15.6607	1236	60.4581	10.1232
1330	24.8153	39.7749	884	63.1473	14.5333	1237	60.9988	9.51118
1334	24.1186	43.0429	889	67.8233	14.8518	1237	61.8964	10.0572
1339	25.936	41.5772	894	70.3257	15.2978	1237	59.7925	10.2184
1343	25.7214	39.8953	898	68.8938	14.3615	1238	57.9885	9.2536
1348	26.1525	42.245	903	72.3742	14.8435	1238	56.1326	8.80365
1353	26.5628	41.9286	908	74.6592	12.4559	1238	54.5652	9.00833
1357	26.0466	38.2356	912	74.56	13.278	1238	56.1606	9.35954
1362	27.0224	36.9278	917	75.1954	13.6325	1243	57.675	9.18976
1366	26.3856	37.1922	921	76.4376	13.9007	1247	58.3868	9.10423
1371	24.9448	34.9098	926	76.7587	14	1252	63.2412	8.56289
1376	25.3067	35.7304	931	80.2689	14.411	1256	66.1506	9.6202
1380	25.9587	36.3241	935	81.7766	14.7831	1260	69.7192	9.17027
1385	25.0659	33.1684	940	79.4818	14.8025	1264	74.0227	8.81893
1390	22.6414	31.0797	944	79.7012	13.3475	1269	77.1921	7.91248
1394	21.0284	31.9429	949	79.562	14.5151	1273	77.4598	8.38991
1399	21.4759	31.6003	954	80.9597	14.3054	1277	75.9737	6.9734
1403	22.9373	31.3955	958	80.1091	14.8303	1281	74.894	7.27596
1408	25.3996	32.999	963	78.8263	15.2645	1282	72.0958	7.50341
1413	23.2769	32.0727	967	78.1905	15.7402	1282	74.8756	8.46096
1417	22.3925	31.0238	972	73.7235	14.623	1282	77.316	8.0883
1422	27.2711	31.5221	976	71.9069	13.6856	1282	74.3788	8.81928
1427	28.3884	33.4577	981	73.1357	13.4698	1282	70.327	7.93677
1431	29.7935	35.6532	986	69.921	13.8505	1283	67.2228	8.64918
1436	29.0327	38.2101	990	64.0467	14.2509	1283	64.3083	9.01467
1441	27.3831	39.906	995	62.5105	15.007	1283	58.8119	9.52437
1445	29.196	40.734	999	61.316	14.3444	1283	58.0486	8.03443
1450	28.8629	41.0722	1004	62.267	14.6341	1288	59.4618	9.2132
1454	29.3763	39.9346	1008	61.4181	13.3213	1293	62.3967	9.41919
1459	31.2238	41.5485	1013	60.1491	13.7529	1297	67.96	9.62524
1464	30.5207	43.0314	1017	61.4355	14.5202	1301	63.7861	8.09456
1468	30.0632	40.1434	1022	62.6072	13.8991	1305	61.2593	9.81925
1473	29.7475	39.3048	1026	63.5945	14.2833	1310	63.2989	9.53654
1477	29.6474	37.7265	1031	64.8994	14.5898	1314	68.2263	7.64088
1482	31.4213	36.4076	1035	67.1155	13.8576	1319	68.7453	8.22048
1487	31.5556	37.7033	1040	66.8377	14.1416	1323	67.5291	8.11479
1491	31.2669	38.462	1044	68.003	15.2658	1327	72.253	6.48322
1496	29.275	39.9486	1049	68.2231	15.6421	1328	68.6451	7.70674
1500	26.9467	39.3332	1053	69.9644	15.2129	1328	68.707	7.6277
1505	27.9183	42.3856	1058	71.9007	15.0993	1328	68.6368	7.59462
1510	26.7775	42.4956	1062	72.3791	16.1058	1329	68.8153	7.97108
1514	26.7902	42.1635	1067	71.2123	16.9938	1328	73.9274	8.13871
1519	26.5475	43.4079	1071	72.0538	17.5132	1329	72.2822	8.87846
1523	25.5028	45.0943	1076	72.6525	18.8091	1330	66.2444	10.0231
1528	27.2252	45.2722	1080	70.1068	18.4707	1330	66.7615	11.5151
1532	25.8663	45.5465	1085	68.1126	18.0904	1330	69.4132	12.548
1537	24.1955	49.0417	1089	66.7049	19.655	1330	68.1437	12.7027
1542	25.6318	49.7311	1094	66.4396	20.9868	1334	65.9321	14.0576
1546	25.7955	48.536	1098	67.2376	21.9405	1339	63.2028	15.0624
1551	25.1464	49.6251	1102	65.6252	23.0263	1342	60.6636	15.5343
1555	23.8593	53.7961	1107	64.0707	23.4143	1347	57.3643	16.7324
1560	23.4805	54.9426	1111	66.5289	23.9197	1351	56.2006	16.6684
1565	23.6117	58.5113	1116	67.6433	24.5546	1355	52.446	18.5503
1569	24.083	60.6779	1120	67.1356	24.4989	1359	50.6945	20.595
1574	25.0729	59.8055	1125	69.2044	24.2295	1360	47.3915	20.4613
1578	23.575	58.9511	1129	70.7898	24.8912	1360	44.7131	21.73
1583	22.1915	57.0409	1133	73.9963	25.3558	1360	41.2667	25.6743
1587	23.4984	57.0045	1138	75.6361	26.0248	1360	40.5949	26.1896
1592	24.0028	56.0495	1142	77.0705	25.5835	1360	39.2828	29.7985
1597	23.843	52.6966	1147	79.3131	25.5011	1360	36.1257	31.0619
1601	24.0072	50.3554	1151	82.2561	26.7507	1365	37.7536	32.5806
1606	25.7337	48.7207	1156	84.8525	25.3482	1369	38.4071	33.827
1610	27.4522	47.5034	1160	85.6773	25.1904	1373	37.2253	32.3935
1615	28.1493	49.8691	1164	85.1095	26.1539	1377	38.566	33.5437
1620	27.8544	54.7952	1169	82.6007	25.2007	1381	38.8737	34.1748
1624	29.1484	55.1317	1173	81.3011	24.1501	1386	37.8697	35.5784
1629	27.4631	53.2358	1178	80.1819	24.4189	1389	40.3438	37.234
1634	24.5852	53.3636	1182	79.0827	25.0268	1390	40.7525	38.2896
1638	25.4959	53.1605	1186	77.4397	23.3302	1390	39.9395	39.4709
1643	24.0739	53.9623	1191	75.3164	22.1498	1390	40.3174	41.5649
1648	23.7055	51.8183	1195	75.6285	23.2682	1391	39.2038	43.199
1652	22.7229	52.8029	1200	74.2447	24.4992	1391	38.5316	46.5256
1657	24.4169	49.8863	1204	69.9992	22.5735	1391	37.9044	48.9341
1662	23.4137	45.823	1208	70.6317	22.7454	1391	38.6868	49.4394
1666	22.3164	45.3164	1213	69.136	22.2904	1396	39.88	49.047
1671	24.3186	46.8451	1217	67.0703	23.8427	1400	39.21	49.8445
1676	21.4939	45.1019	1222	67.6548	24.9993	1404	39.1853	51.6738
1680	25.725	44.0273	1226	65.7306	23.4151	1408	39.6746	50.7907
1685	22.1288	45.9134	1230	67.0208	25.5637	1412	37.0994	52.4825
1690	23.1067	45.0807	1235	68.6953	27.398	1416	35.8267	53.7401
1695	24.798	44.4678	1239	67.0406	26.8766	1417	34.842	52.0808
1699	27.0199	42.1738	1244	65.8351	29.3307	1417	38.9929	54.6211
1704	29.3058	48.2725	1248	66.1279	28.7262	1417	32.553	57.6331
1709	28.383	45.7953	1253	60.3852	29.0499	1417	35.5742	56.2836
1714	28.6542	47.0599	1257	66.039	29.6504	1418	37.1872	59.1038
1718	30.342	46.2224	1262	65.5889	31.139	1418	38.6861	58.114
1723	30.7938	44.7648	1267	67.6821	32.5752	1418	35.1835	59.6891
1728	31.9926	46.7553	1271	66.702	33.5947	1422	35.0144	62.7301
1733	31.8181	47.1751	1276	62.736	34.5069	1427	33.717	65.6137
1738	33.3215	46.5245	1280	64.7398	35.8669	1431	33.2678	67.8458
1743	32.9978	48.3099	1285	61.5571	40.1694	1435	35.0382	69.2323
1747	32.907	48.8633	1290	60.51	37.7328	1440	35.3469	70.8388
1752	33.0865	47.3745	1294	57.0491	37.8609	1444	35.0993	70.9102
1757	35.7007	48.5721	1299	55.425	39.3426	1448	35.9635	67.3666
1762	35.9923	47.2849	1304	51.837	40.9877	1448	37.3906	64.3739
1767	35.9585	49.0025	1309	50.826	43.6465	1448	38.194	60.0053
1772	36.6791	51.0594	1313	50.5271	42.9761	1448	37.8715	57.3277
1777	36.4688	47.9198	1318	46.2204	44.2223	1449	35.2144	57.3017
1781	36.7699	46.1031	1323	44.3156	47.8501	1449	33.5975	55.7734
1786	40.9064	44.137	1328	42.3891	50.0098	1449	34.0145	51.6117
1791	40.2555	43.7532	1333	40.7484	52.3405	1449	34.0526	49.678
1796	38.4992	39.596	1337	39	52.3262	1453	36.383	48.2158
1801	40.1468	45.6715	1342	38.3531	54.3096	1457	33.2744	48.7944
1806	40.8578	43.317	1347	33.0779	58.8897	1461	32.3738	46.8209
1811	41.7312	44.4046	1352	31.0141	61.1767	1466	31.9894	47.0053
1816	44.9924	45.0442	1357	32.1971	61.8227	1470	31.7908	44.7422
1821	41.5715	43.7289	1362	30.7569	65.7292	1474	30.9415	41.4783
1826	46.1621	43.0531	1367	29.6543	68.0188	1474	29.6096	43.2901
1831	44.8931	44.8424	1372	29.0726	69.0511	1475	30.6946	43.7738
1836	44.7697	44.52	1377	26.8623	72.5607	1475	28.2443	44.9378
1841	47.9275	45.6729	1382	27.6036	70.159	1475	29.7344	47.5643
1841	48.4373	47.6893	1387	24.6664	73.2797	1475	30.2554	47.6497
1841	48.7787	47.3816	1392	22.4097	76.9824	1475	29.2615	48.3323
1841	46.679	48.2175	1392	21.6155	77.3772	1475	29.2301	50.3487
1841	45.8067	47.0453	1392	20.8004	75.6412	1479	28.7717	50.708
1841	45.3517	46.1797	1392	19.1851	75.4026	1484	27.7072	49.9107
1841	43.4521	45.4282	1392	18.2608	80.0654	1487	27.7898	47.3826
1841	42.3777	44.3265	1392	17.9369	83.2543	1492	26.7103	50.4264
1841	41.0117	44.1701	1392	16.6696	82.9519	1496	25.6233	48.4489
1841	41.4132	45.2395	1392	16.3474	79.9351	1500	24.4972	45.9072
1841	39.4356	46.471	1392	15.9362	82.7821	1501	23.6054	44.8528
1842	35.7811	46.5	1392	16.3091	85.8033	1501	21.041	40.0079
1842	36.7507	46.3711	1393	15.4087	86.5432	1501	19.5156	39.0099
1842	35.3595	43.4772	1393	14.0177	86.8835	1501	22.7556	39.8284
1842	34.4567	40.6313	1393	14.0384	81.6024	1502	22.2368	38.3341
1842	34.5435	42.5586	1393	13.8067	85.7351	1502	21.0938	35.469
1847	36.1263	43.9059	1393	13.8613	84.804	1506	21	36.3518
1847	34.2111	42.5418	1394	14	80.4639	1510	20.2142	36.5837
1847	33.7133	42.3797	1394	14.8075	80.0425	1514	19.9695	37.1905
1847	32.6632	41.3625	1394	14.2543	83.2935	1519	21.682	36.814
1847	32.5903	41.3947	1395	16.0587	79.9324	1523	22.5441	38.2513
1847	31.7038	42.6453	1395	16.8021	74.7081	1527	23.5712	39.4286
1847	32.4159	43.8775	1395	17	69.0921	1531	25.0033	39.1445
1847	32.0004	42.9652	1396	17	71.9075	1531	27.7416	37.6973
1847	33.8712	45.4222	1396	17.9818	69.5263	1531	29.7231	39.5115
			1396	20.1162	69.0254	1531	30.0344	40.1132
			1397	22.0514	69.405	1532	29.2917	37.8232
			1397	22.8982	68.8101	1532	32.1267	35.9542
			1397	23.9531	71.8613	1531	34.7968	36.3551
			1398	23.5697	69.4851	1536	37.2925	36.356
			1398	25.9718	67.1394	1540	34.0694	35.8792
			1399	26.4597	69.7139	1544	40.5856	35.4199
			1399	25.0964	67.3869	1548	43.9453	34.5839
			1400	24.3358	69.2715	1552	43.6399	36.846
			1400	23.8907	68.47	1556	42.4229	37.3002
			1401	24.144	68.1086	1556	41.8186	36.3291
			1401	24.2067	70.2596	1557	40.2601	37.0192
			1402	23.4248	71.9466	1556	40.6404	36.4041
			1402	23.9292	76.4946	1557	37.8524	33.5291
			1403	23.0253	79.2803	1557	37.2884	33.2834
			1404	23.3048	78.6054	1557	35.0025	32.7856
			1404	22.3264	78.0318	1562	33.1115	32.0016
			1405	21.1431	78.2685	1566	30.7767	32.3262
			1405	21.4664	77.026	1570	28.4335	35.5448
			1406	21.1117	76.9454	1574	27.1848	34.9337
			1407	21.2777	75.4877	1578	27.392	33.407
			1407	22.0817	76.0864	1582	27.923	35.2403
			1408	22.0392	78.1154	1583	23.7385	38.5418
			1409	22.86	78.5284	1583	21.4654	38.673
			1409	25.4187	75.1052	1583	22.3344	39.1782
			1410	26	73.4755	1584	24.2635	42.2675
			1411	26.2953	70.2756	1584	24.2792	43.9268
			1412	27.1537	69.0968	1584	23.1377	43.9429
			1412	27.971	70.1276	1589	25.1301	41.5543
			1413	29.0935	70.318	1593	25.2041	41.7289
			1414	28.9556	66.8598	1597	26.4779	41.9967
			1415	28.1992	66.9027	1601	24.2782	40.3981
			1416	29.5275	62.3354	1605	22.4031	38.6626
			1417	30.8463	65.9652	1609	21.9668	40.0335
			1417	30.2126	63.8954	1613	20.9713	38.5905
			1418	31.1512	61.3954	1613	21.2972	37.9323
			1419	31.7719	62.1317	1613	20.6807	38.65
			1420	30.833	66.2864	1613	20.2791	37.6507
			1421	29.0119	65.2363	1614	20.6556	39.1554
			1422	25.7591	69.1719	1614	20.3154	41.3231
			1423	23.7144	64.1409	1613	16.5592	39.4181
			1424	23.5361	63.6908	1618	19.2973	40.6826
			1425	21.2158	63.552	1622	17.9679	43.0321
			1426	20.5929	61.3774	1626	18.7457	41.9783
			1427	19.963	61.414	1630	19.44	42.5304
			1427	18.4992	59.133	1635	17.8338	43.9713
			1427	19.1679	59.9374	1638	17.0938	42.1701
			1427	18.832	61.0393	1639	16.1979	43.7031
			1427	17.0034	61.8066	1639	14.6118	43.0992
			1427	16.7726	55.1556	1639	14.6701	43.8158
			1427	18.3053	57.046	1640	16.2695	41.3813
			1427	18.5205	56.2998	1640	16.0315	39.8886
			1428	17.9114	53.9595	1640	16.5253	37.5587
			1428	17.0879	54.219	1644	17.083	38.5708
			1428	18.5368	53.9864	1648	16.975	38.3779
			1428	19.1755	55.0807	1652	17.8364	37.8312
			1428	19.9183	54	1657	18.9857	38.6485
			1428	19.2553	55.4177	1661	20.8785	38.1619
			1429	18.1741	55.0183	1665	21.8716	37.2272
			1429	20.0176	55.499	1666	18.1069	38.3037
			1429	21.1614	55.407	1666	17.6811	38.9117
						1666	17.7566	39.4061
						1667	15.7872	34.7297
						1667	18.9842	36.3943
						1667	18.9048	38.6275
						1667	17.1547	36.232
						1668	16.0773	33.232
						1669	14.1547	33
						1670	14.9227	33
						1671	15	33.9227
						1672	13.1547	33.0773
						1673	13	31.1547
						1674	13.9227	33.768
						1675	14	31.232
						1676	13.0773	34.6907
						1677	13.9227	33.1547
						1678	14.9227	35.768
						1679	15	34.1547
						1680	15.9227	36.768

[truncated: 3 more sheets: Supplementary Figure 4, Supplementary Figure 5, Supplementary Figure 6]
